# Supplementary material for: PCR Strategies for Complete Allele Calling in Multigene Families Using High-Throughput Sequencing Approaches
Source: PLoS One. 2016 Jun 13;11(6):e0157402. doi: 10.1371/journal.pone.0157402 (PMC4905633; doi:10.1371/journal.pone.0157402)
Supplement: S1 File — Contains: i) Genebank identifiers for sequences used in primer design, ii) Haplotypes present in the region considered for the forward and reverse primer design, iii) Detailed description of the primer and pooling design: First (1.a and 1.a), all haplotypes present on the regions evaluated for primer design are evaluated to be considered in primer design if they fulfill our criteria. Second (2.a and 2.b), considered haplotypes are targeted using the three amplification strategies. Last (3), for the pooled-PCRs strategy the pooling is designed. (XLS) [file pone.0157402.s003.xls]

## Sheet: Primer design
1.a Forward region for MHC class I exon 2						→		2.a Passed haplotypes and how they are targeted with different primers/strategies
Haplotype	Sequence	Sequences #	Pass	Criteria				Conventional strategy
Haplotype_1	----CCACTCCCTGAGGTATTTCTACAC	93	0	Contained in Haplotype_3				Haplotype	Sequence	Seq.#	Criteria	Collapsed haplotypes	Primer
Haplotype_2	GCTC...T...T...T.......GG...	6	1	Lynx pardinus transcriptome and described cat's MHCI genes				Haplotype_3	GCTCCCACTCCCTGAGGTAT	101	Lynx pardinus transcriptome, described cat's MHCI genes and many felid species	1,5,6,9,11
Haplotype_3	GCTC........................	56	1	Lynx pardinus transcriptome, described cat's MHCI genes and many felid species				Haplotype_2	GCTCCCATTCCTTGATGTAT	6	Lynx pardinus transcriptome and described cat's MHCI genes
Haplotype_4	GCTC.........C..............	12	1	Lynx pardinus transcriptome other felid species				Haplotype_4	GCTCCCACTCCCTCAGGTAT	17	Lynx pardinus transcriptome, described cat's MHCI genes and many felid species	8
Haplotype_5	GCTC.....-------------------	2	0	Contained in Haplotype_3				Haplotype_7	GCTCCCACTCCTTGAGGTAT	2	Lynx pardinus transcriptome and described cat's MHCI genes
Haplotype_6	GCTC......................--	1	0	Contained in Haplotype_3					GCTCCCAYTCCYTGAKGTAT				Fel_MhcI_ex2_single_F
Haplotype_7	GCTC.......T...........C....	2	1	Lynx pardinus transcriptome and described cat's MHCI genes
Haplotype_8	GCTC.........C..........C...	5	0	Identical to Haplotype_4 in the region used for primer design
Haplotype_9	-CTC.........C..........C...	1	0	Contained in Haplotype_3				Pooled-PCRs ( for PCRs pooling see section 3)
Haplotype_10	GTTC.........AC........C....	1	0	Non-classical gene				Haplotype	Sequence	Seq.#	Criteria	Collapsed haplotypes	Primer
Haplotype_11	GCTC...................C....	4	0	Identical to Haplotype_3 in the region used for primer design				Haplotype_3	GCTCCCACTCCCTGAGGTAT	101	Lynx pardinus transcriptome, described cat's MHCI genes and many felid species	1,5,6,9,11
Haplotype_12	GCTC..T................G.T..	1	0	Non-classical gene				Haplotype_4	GCTCCCACTCCCTCAGGTAT	17	Lynx pardinus transcriptome, described cat's MHCI genes and many felid species	8
Haplotype_13	GCTCT...............A..C....	1	0	Non-classical gene					GCTCCCACTCCCTSAGGTAT				Fel_MhcI_ex2_F1
Haplotype_14	----..........T.............	1	0	Only presentonceon a different species				Haplotype_2	GCTCCCATTCCTTGATGTAT	6	Lynx pardinus transcriptome and described cat's MHCI genes
Haplotype_15	----......................C.	1	0	Non variant in the region used for primer design				Haplotype_7	GCTCCCACTCCTTGAGGTAT	2	Lynx pardinus transcriptome and described cat's MHCI genes
Haplotype_16	----.................G......	1	0	Non variant in the region used for primer design					GCTCCCAYTCCTTGAKGTAT				Fel_MhcI_ex2_F2
Haplotype_17	----.......G................	1	0	Only present once on a different species
Haplotype_18	----...G....................	1	0	Only present once on a different species
Haplotype_19	--------------------....C...	1	0	Non informative in the region used for primer design				Pooled-primers
Haplotype_20	--------------------........	4	0	Non informative in the region used for primer design				Haplotype	Sequence	Seq.#	Criteria	Collapsed haplotypes	Primer	% Primer in primer pool
Haplotype_21	--------------------....T...	1	0	Only present once on a different species				Haplotype_3	GCTCCCACTCCCTGAGGTAT	101	Lynx pardinus transcriptome, described cat's MHCI genes and many felid species	1,5,6,9,11	Fel_MhcI_ex2_Fa	5/11
Haplotype_22	--------------------...G....	1	0	Only present once on a different species				Haplotype_2	GCTCCCATTCCTTGATGTAT	6	Lynx pardinus transcriptome and described cat's MHCI genes		Fel_MhcI_ex2_Fb	2/11
Haplotype_23	---------------------------.	1	0	Non informative in the region used for primer design				Haplotype_4	GCTCCCACTCCCTCAGGTAT	17	Lynx pardinus transcriptome, described cat's MHCI genes and many felid species	8	Fel_MhcI_ex2_Fc	2/11
Haplotype_24	--------------------...G.T..	4	0	Non informative in the region used for primer design				Haplotype_7	GCTCCCACTCCTTGAGGTAT	2	Lynx pardinus transcriptome and described cat's MHCI genes		Fel_MhcI_ex2_Fe	1/11
Haplotype_25	--------------------...C.T..	2	0	Non informative in the region used for primer design									Fel_MhcI_ex2_Fd	1/11
Haplotype_26	GCTC.......T................	1	0	Only present once on a different species			*	Note that Fel_MhcI_ex2_Fd, does not target any specific haplotype but was included (1/11 of the degenerate primer mix) to encompass all the non-degenerate primers included when using the Pooled-PCRs approach.
Haplotype_27	CCTC........................	1	0	Only present once on a different species
Haplotype_28	----------------.......G.T..	1	0	Non variant in the region used for primer design
1.b Reverse region for MHC class I exon 2						→		2.b Passed haplotypes and how they are targeted with different primers/strategies									→		3 PCR pooling in Pooled-PCR strategy
Haplotype	Sequence	Sequences #	Pass	Criteria				Conventional strategy
Haplotype_1	GGCTACTACAATCAAAGCGTGTCC	2	1	Lynx pardinus transcriptome				Haplotype	Sequence	Seq.#	Criteria	Collapsed haplotypes	Primer						PrimerF	Primer R	% in the sequencing pool
Haplotype_2	---........C..G....A....	7	0	Identical to Haplotype_6 in the region used for primer design				Haplotype_1	ACTACAATCAAAGCGTGTCC	2	Lynx pardinus transcriptome								Fel_MhcI_ex2_F1	Fel_MhcI_ex2_R1	3/6
Haplotype_3	...........C..G....AAG..	2	1	Lynx pardinus transcriptome and described cat's MHCI genes				Haplotype_3	ACTACAACCAGAGCGAAGCC	2	Lynx pardinus transcriptome and described cat's MHCI genes								Fel_MhcI_ex2_F1	Fel_MhcI_ex2_R2	1/6
Haplotype_4	-..........C..G....A....	1	0	Identical to Haplotype_6 in the region used for primer design				Haplotype_6	ACTACAACCAGAGCGAGTCC	193	Lynx pardinus transcriptome, described cat's MHCI genes and many felid species	2,4,5,8,9,16,18							Fel_MhcI_ex2_F1	Fel_MhcI_ex2_R3	1/6
Haplotype_5	--.........C..G....A....	2	0	Identical to Haplotype_6 in the region used for primer design				Haplotype_7	ACTACAACCAAAGCGAGTCC	3	Lynx pardinus transcriptome								Fel_MhcI_ex2_F2	Fel_MhcI_ex2_R1	1/6
Haplotype_6	C..........C..G....A....	177	1	Lynx pardinus transcriptome, described cat's MHCI genes and many felid species				Haplotype_11	ACTACAACCAGAGCGAGTCG	1	Non-classical gene, but difference on the 5' most base							**	Note that not all possible combinations were used. To select the primer pairs the phase information on the original alignment () was taken into account.
Haplotype_7	C..........C.......A....	3	1	Lynx pardinus transcriptome				Haplotype_12	ACTACAACCAGAGCGATTCC	3	Described cat's MHCI genes and other felid species
Haplotype_8	-----......C..G....A....	1	0	Identical to Haplotype_6 in the region used for primer design				Haplotype_22	ACTACAACCAGAGCGGTTCC	3	Present in several times in felidae species
Haplotype_9	...........C..G....A....	3	0	Identical to Haplotype_6 in the region used for primer design
Haplotype_10	C..........C..G....AT...	1	0	Non informative in the region used for primer design
Haplotype_11	...........C..G....A...G	1	1	Non-classical gene, but difference on the 5' most base
Haplotype_12	...........C..G....AT...	3	1	Described cat's MHCI genes and other felid species				Pooled-PCRs ( for PCRs pooling see section 3)
Haplotype_13	..............G.........	1	0	Non-classical gene				Haplotype	Sequence	Seq.#	Criteria	Collapsed haplotypes	Primer
Haplotype_14	C...G......C..G....AT...	1	0	Non-classical gene				Haplotype_6	ACTACAACCAGAGCGAGTCC	193	Lynx pardinus transcriptome, described cat's MHCI genes and many felid species	2,4,5,8,9,16,18
Haplotype_15	-.TCCAC...GC..G...AA.G..	1	0	Non-classical gene				Haplotype_3	ACTACAACCAGAGCGAAGCC	2	Lynx pardinus transcriptome and described cat's MHCI genes
Haplotype_16	C..A.......C..G....A....	1	0	Identical to Haplotype_6 in the region used for primer design					ACTACAACCAGAGCGARKCC				Fel_MhcI_ex2_R1
Haplotype_17	C.....A....C..G....A....	1	0	Only present once on a different species				Haplotype_12	ACTACAACCAGAGCGATTCC	3	Described cat's MHCI genes and other felid species
Haplotype_18	CC.........C..G....A....	1	0	Identical to Haplotype_6 in the region used for primer design				Haplotype_22	ACTACAACCAGAGCGGTTCC	3	Present in several times in felidae species
Haplotype_19	....--------------------	2	0	Non informative in the region used for primer design					ACTACAACCAGAGCGRTTCC				Fel_MhcI_ex2_R2
Haplotype_20	C...--------------------	4	0	Non informative in the region used for primer design				Haplotype_1	ACTACAATCAAAGCGTGTCC	2	Lynx pardinus transcriptome
Haplotype_21	...---------------------	1	0	Non informative in the region used for primer design				Haplotype_7	ACTACAACCAAAGCGAGTCC	3	Lynx pardinus transcriptome
Haplotype_22	C..........C..G....GT...	3	1	Present in several times in felidae species				Haplotype_11	ACTACAACCAGAGCGAGTCG	1	Non-classical gene, but difference on the 5' most base
Haplotype_23	..A.....T..C..G....GT...	1	0	Only present once on a different species					ACTACAAYCARAGCGWGTCS				Fel_MhcI_ex2_R3
								Pooled-primers
								Haplotype	Sequence	Seq.#	Criteria	Collapsed haplotypes	Primer	% pool
								Haplotype_1	ACTACAATCAAAGCGTGTCC	2	Lynx pardinus transcriptome		Fel_MhcI_ex2_Rc	1/12
								Haplotype_3	ACTACAACCAGAGCGAAGCC	2	Lynx pardinus transcriptome and described cat's MHCI genes		Fel_MhcI_ex2_Rb	2/12
								Haplotype_6	ACTACAACCAGAGCGAGTCC	193	Lynx pardinus transcriptome, described cat's MHCI genes and many felid species	2,4,5,8,9,16,18	Fel_MhcI_ex2_Ra	5/12
								Haplotype_7	ACTACAACCAAAGCGAGTCC	3	Lynx pardinus transcriptome		Fel_MhcI_ex2_Rd	1/12
								Haplotype_11	ACTACAACCAGAGCGAGTCG	1	Non-classical gene, but difference on the 5' most base		Fel_MhcI_ex2_Rf	1/12
								Haplotype_12	ACTACAACCAGAGCGATTCC	3	Described cat's MHCI genes and other felid species		Fel_MhcI_ex2_Re	1/12
								Haplotype_22	ACTACAACCAGAGCGGTTCC	3	Present in several times in felidae species		Fel_MhcI_ex2_Rg	1/12

## Sheet: GeneBank accesion numbers
gi	gb	Species		Species	count
315570468	GU971407.1	Acinonyx jubatus		Acinonyx jubatus	10
315570470	GU971408.1	Acinonyx jubatus		Caracal caracal	4
315570472	GU971409.1	Acinonyx jubatus		Catopuma temminckii	2
315570474	GU971410.1	Acinonyx jubatus		Felis catus	104
315570476	GU971411.1	Acinonyx jubatus		Felis margarita	2
315570478	GU971412.1	Acinonyx jubatus		Leopardus pardalis	8
315570480	GU971413.1	Acinonyx jubatus		Leopardus wiedii	2
315570482	GU971414.1	Acinonyx jubatus		Oncifelis geoffroyi	4
467238	U07665.1	Acinonyx jubatus jubatus		Otocolobus manul	2
467240	U07666.1	Acinonyx jubatus jubatus		Panthera leo persica	129
14572896	AF283072.1	Caracal caracal		Panthera pardus	6
14572908	AF283078.1	Caracal caracal
14572930	AF283089.1	Caracal caracal
14572942	AF283095.1	Caracal caracal
14572898	AF283073.1	Catopuma temminckii
14572932	AF283090.1	Catopuma temminckii
14572888	AF283068.1	Felis catus
14572902	AF283075.1	Felis catus
14572904	AF283076.1	Felis catus
14572906	AF283077.1	Felis catus
14572910	AF283079.1	Felis catus
14572912	AF283080.1	Felis catus
14572920	AF283084.1	Felis catus
14572922	AF283085.1	Felis catus
14572936	AF283092.1	Felis catus
14572938	AF283093.1	Felis catus
14572940	AF283094.1	Felis catus
14572944	AF283096.1	Felis catus
14572946	AF283097.1	Felis catus
14572954	AF283101.1	Felis catus
218564013	EU915355.1	Felis catus
218564015	EU915356.1	Felis catus
218564017	EU915357.1	Felis catus
218564019	EU915358.1	Felis catus
218564021	EU915359.1	Felis catus
218564023	EU915360.1	Felis catus
521302039	KC763013.1	Felis catus
521302041	KC763014.1	Felis catus
521302043	KC763015.1	Felis catus
521302045	KC763016.1	Felis catus
521302047	KC763017.1	Felis catus
521302049	KC763018.1	Felis catus
521302051	KC763019.1	Felis catus
521302053	KC763020.1	Felis catus
521302055	KC763021.1	Felis catus
521302057	KC763022.1	Felis catus
521302059	KC763023.1	Felis catus
521302061	KC763024.1	Felis catus
521302017	KC763025.1	Felis catus
521302019	KC763026.1	Felis catus
521302021	KC763027.1	Felis catus
521302023	KC763028.1	Felis catus
521302025	KC763029.1	Felis catus
521302027	KC763030.1	Felis catus
521302029	KC763031.1	Felis catus
521302031	KC763032.1	Felis catus
521302033	KC763033.1	Felis catus
521302035	KC763034.1	Felis catus
521302037	KC763035.1	Felis catus
521302001	KC763036.1	Felis catus
521302003	KC763037.1	Felis catus
521302005	KC763038.1	Felis catus
521302007	KC763039.1	Felis catus
521302009	KC763040.1	Felis catus
521302011	KC763041.1	Felis catus
521302063	KC763042.1	Felis catus
521302064	KC763043.1	Felis catus
521302013	KC763044.1	Felis catus
521302015	KC763045.1	Felis catus
521302096	KC763046.1	Felis catus
521302098	KC763047.1	Felis catus
521302100	KC763048.1	Felis catus
521302102	KC763049.1	Felis catus
521302104	KC763050.1	Felis catus
521302106	KC763051.1	Felis catus
521302065	KC763052.1	Felis catus
521302066	KC763053.1	Felis catus
521302067	KC763054.1	Felis catus
521302068	KC763055.1	Felis catus
521302108	KC763056.1	Felis catus
521302110	KC763057.1	Felis catus
521302112	KC763058.1	Felis catus
521302069	KC763059.1	Felis catus
521302070	KC763060.1	Felis catus
521302078	KC763061.1	Felis catus
521302071	KC763062.1	Felis catus
521302072	KC763063.1	Felis catus
521302080	KC763064.1	Felis catus
521302082	KC763065.1	Felis catus
521302084	KC763066.1	Felis catus
521302086	KC763067.1	Felis catus
521302088	KC763068.1	Felis catus
521302090	KC763069.1	Felis catus
521302092	KC763070.1	Felis catus
521302094	KC763071.1	Felis catus
521302073	KC763072.1	Felis catus
521302074	KC763073.1	Felis catus
521302075	KC763074.1	Felis catus
521302076	KC763075.1	Felis catus
521302077	KC763076.1	Felis catus
415004	M26318.1	Felis catus
415006	M26319.1	Felis catus
163865	M27192.1	Felis catus
57619158	NM_001009876.1	Felis catus
114326434	NM_001048161.1	Felis catus
467242	U07667.1	Felis catus
467244	U07668.1	Felis catus
467246	U07669.1	Felis catus
467248	U07670.1	Felis catus
467250	U07671.1	Felis catus
467252	U07672.1	Felis catus
467254	U07673.1	Felis catus
467256	U07674.1	Felis catus
410947996	XM_003980679.1	Felis catus
410958418	XM_003985767.1	Felis catus
410958691	XM_003985900.1	Felis catus
410958704	XM_003985906.1	Felis catus
410958706	XM_003985907.1	Felis catus
410958708	XM_003985908.1	Felis catus
410958841	XM_003985974.1	Felis catus
14572892	AF283070.1	Felis margarita
14572926	AF283087.1	Felis margarita
14572914	AF283081.1	Leopardus pardalis
14572916	AF283082.1	Leopardus pardalis
14572948	AF283098.1	Leopardus pardalis
14572950	AF283099.1	Leopardus pardalis
467258	U07675.1	Leopardus pardalis
467260	U07676.1	Leopardus pardalis
467262	U07677.1	Leopardus pardalis
467264	U07678.1	Leopardus pardalis
14572900	AF283074.1	Leopardus wiedii
14572934	AF283091.1	Leopardus wiedii
14572894	AF283071.1	Oncifelis geoffroyi
14572918	AF283083.1	Oncifelis geoffroyi
14572928	AF283088.1	Oncifelis geoffroyi
14572952	AF283100.1	Oncifelis geoffroyi
14572890	AF283069.1	Otocolobus manul
14572924	AF283086.1	Otocolobus manul
3769546	AF088863.1	Panthera leo persica
62766068	AY909790.1	Panthera leo persica
62766070	AY909791.1	Panthera leo persica
62766071	AY909792.1	Panthera leo persica
62766073	AY909793.1	Panthera leo persica
62766075	AY909794.1	Panthera leo persica
62766076	AY909795.1	Panthera leo persica
62766078	AY909796.1	Panthera leo persica
62766080	AY909797.1	Panthera leo persica
62766081	AY909798.1	Panthera leo persica
62766083	AY909799.1	Panthera leo persica
62766085	AY909800.1	Panthera leo persica
62766087	AY909801.1	Panthera leo persica
62766088	AY909802.1	Panthera leo persica
62766090	AY909803.1	Panthera leo persica
62766092	AY909804.1	Panthera leo persica
62766093	AY909805.1	Panthera leo persica
62766095	AY909806.1	Panthera leo persica
62766096	AY909807.1	Panthera leo persica
62766097	AY909808.1	Panthera leo persica
62766099	AY909809.1	Panthera leo persica
62766101	AY909810.1	Panthera leo persica
62766103	AY909811.1	Panthera leo persica
62766105	AY909812.1	Panthera leo persica
62766107	AY909813.1	Panthera leo persica
62766108	AY909814.1	Panthera leo persica
62766110	AY909815.1	Panthera leo persica
62766112	AY909816.1	Panthera leo persica
62766114	AY909817.1	Panthera leo persica
62766116	AY909818.1	Panthera leo persica
62766118	AY909819.1	Panthera leo persica
62766120	AY909820.1	Panthera leo persica
62766121	AY909821.1	Panthera leo persica
62766122	AY909822.1	Panthera leo persica
62766124	AY909823.1	Panthera leo persica
62766125	AY909824.1	Panthera leo persica
62766127	AY909825.1	Panthera leo persica
62766129	AY909826.1	Panthera leo persica
62766130	AY909827.1	Panthera leo persica
62766132	AY909828.1	Panthera leo persica
62766133	AY909829.1	Panthera leo persica
62766135	AY909830.1	Panthera leo persica
62766137	AY909831.1	Panthera leo persica
62766139	AY909832.1	Panthera leo persica
62766141	AY909833.1	Panthera leo persica
62766143	AY909834.1	Panthera leo persica
62766145	AY909835.1	Panthera leo persica
62766146	AY909836.1	Panthera leo persica
62766148	AY909837.1	Panthera leo persica
62766149	AY909838.1	Panthera leo persica
62766151	AY909839.1	Panthera leo persica
62766153	AY909840.1	Panthera leo persica
62766155	AY909841.1	Panthera leo persica
62766156	AY909842.1	Panthera leo persica
62766158	AY909843.1	Panthera leo persica
62766160	AY909844.1	Panthera leo persica
62766162	AY909845.1	Panthera leo persica
62766164	AY909846.1	Panthera leo persica
62766165	AY909847.1	Panthera leo persica
62766167	AY909848.1	Panthera leo persica
62766169	AY909849.1	Panthera leo persica
62766171	AY909850.1	Panthera leo persica
62766173	AY909851.1	Panthera leo persica
62766175	AY909852.1	Panthera leo persica
62766177	AY909853.1	Panthera leo persica
62766179	AY909854.1	Panthera leo persica
62766181	AY909855.1	Panthera leo persica
62766183	AY909856.1	Panthera leo persica
62766185	AY909857.1	Panthera leo persica
62766186	AY909858.1	Panthera leo persica
62766188	AY909859.1	Panthera leo persica
62766190	AY909860.1	Panthera leo persica
62766192	AY909861.1	Panthera leo persica
62766194	AY909862.1	Panthera leo persica
62766196	AY909863.1	Panthera leo persica
62766198	AY909864.1	Panthera leo persica
62766200	AY909865.1	Panthera leo persica
62766201	AY909866.1	Panthera leo persica
62766202	AY909867.1	Panthera leo persica
62766204	AY909868.1	Panthera leo persica
62766206	AY909869.1	Panthera leo persica
62766208	AY909870.1	Panthera leo persica
62766210	AY909871.1	Panthera leo persica
62766211	AY909872.1	Panthera leo persica
62766213	AY909873.1	Panthera leo persica
62766214	AY909874.1	Panthera leo persica
62766215	AY909875.1	Panthera leo persica
62766217	AY909876.1	Panthera leo persica
62766219	AY909877.1	Panthera leo persica
62766220	AY909878.1	Panthera leo persica
62766222	AY909879.1	Panthera leo persica
62766224	AY909880.1	Panthera leo persica
62766226	AY909881.1	Panthera leo persica
62766227	AY909882.1	Panthera leo persica
62766228	AY909883.1	Panthera leo persica
62766230	AY909884.1	Panthera leo persica
62766232	AY909885.1	Panthera leo persica
62766233	AY909886.1	Panthera leo persica
62766235	AY909887.1	Panthera leo persica
62766237	AY909888.1	Panthera leo persica
62766239	AY909889.1	Panthera leo persica
62766241	AY909890.1	Panthera leo persica
62766243	AY909891.1	Panthera leo persica
62766245	AY909892.1	Panthera leo persica
62766247	AY909893.1	Panthera leo persica
62766248	AY909894.1	Panthera leo persica
62766250	AY909895.1	Panthera leo persica
62766252	AY909896.1	Panthera leo persica
62766253	AY909897.1	Panthera leo persica
62766255	AY909898.1	Panthera leo persica
62766256	AY909899.1	Panthera leo persica
62766258	AY909900.1	Panthera leo persica
62766260	AY909901.1	Panthera leo persica
62766262	AY909902.1	Panthera leo persica
62766264	AY909903.1	Panthera leo persica
62766266	AY909904.1	Panthera leo persica
62766268	AY909905.1	Panthera leo persica
62766270	AY909906.1	Panthera leo persica
62766272	AY909907.1	Panthera leo persica
62766273	AY909908.1	Panthera leo persica
62766275	AY909909.1	Panthera leo persica
62766277	AY909910.1	Panthera leo persica
62766279	AY909911.1	Panthera leo persica
62766281	AY909912.1	Panthera leo persica
62766283	AY909913.1	Panthera leo persica
62766285	AY909914.1	Panthera leo persica
62766287	AY909915.1	Panthera leo persica
62766289	AY909916.1	Panthera leo persica
62766291	AY909917.1	Panthera leo persica
317016790	HQ318105.1	Panthera pardus
317016792	HQ318106.1	Panthera pardus
317016794	HQ318107.1	Panthera pardus
317016796	HQ318108.1	Panthera pardus
317016798	HQ318109.1	Panthera pardus
317016800	HQ318110.1	Panthera pardus

## Sheet: Forward region.nex
#NEXUS
[File generated by DnaSP Ver. 5.10.01; sep 1, 2011]
[Haplotype Data from Data File: MHCI_transcriptome+primers+felidae-exon2 _F.fas]
[Number of sequences: 207 Number of sequences used: 207]
[Number of Sites in the complete Data File: 28]
[Selected Region: 1-28]
[Sites with alignment gaps: considered]
[Invariable sites: removed]
BEGIN TAXA;
DIMENSIONS NTAX=28;
TAXLABELS
Hap_1
Hap_2
Hap_3
Hap_4
Hap_5
Hap_6
Hap_7
Hap_8
Hap_9
Hap_10
Hap_11
Hap_12
Hap_13
Hap_14
Hap_15
Hap_16
Hap_17
Hap_18
Hap_19
Hap_20
Hap_21
Hap_22
Hap_23
Hap_24
Hap_25
Hap_26
Hap_27
Hap_28;
END;
[Hap# Freq. Sequences]
[Hap_1: 93 1 77-122 124-142 144-149 151-170 172]
[Hap_2: 6 2-6 66]
[Hap_3: 56 7-32 34-36 39 44 46-47 49-50 54 61-65 67 69 71 191 195-202 204-205 207]
[Hap_4: 12 33 37 40-43 48 51 55 187-188 190]
[Hap_5: 2 38 52]
[Hap_6: 1 45]
[Hap_7: 2 53 73]
[Hap_8: 5 56 58-60 74]
[Hap_9: 1 57]
[Hap_10: 1 68]
[Hap_11: 4 70 192-194]
[Hap_12: 1 72]
[Hap_13: 1 75]
[Hap_14: 1 76]
[Hap_15: 1 123]
[Hap_16: 1 143]
[Hap_17: 1 150]
[Hap_18: 1 171]
[Hap_19: 1 173]
[Hap_20: 4 174-175 178 186]
[Hap_21: 1 176]
[Hap_22: 1 177]
[Hap_23: 1 179]
[Hap_24: 4 180-182 185]
[Hap_25: 2 183-184]
[Hap_26: 1 189]
[Hap_27: 1 203]
[Hap_28: 1 206]
[Hap# Freq. Sequences]
[Hap_1: 93 MHCI_a1+2_Consenso_L gi|62766291|gb|AY909 gi|62766289|gb|AY909 gi|62766287|gb|AY909 gi|62766285|gb|AY909 gi|62766283|gb|AY909 gi|62766281|gb|AY909 gi|62766279|gb|AY909 gi|62766277|gb|AY909 gi|62766275|gb|AY909 gi|62766273|gb|AY909 gi|62766270|gb|AY909 gi|62766241|gb|AY909 gi|62766264|gb|AY909 gi|62766162|gb|AY909 gi|62766268|gb|AY909 gi|62766266|gb|AY909 gi|62766262|gb|AY909 gi|6276626…
[Hap_2: 6 comp67911_c0_seq1_FP comp178070_c0_seq1_F comp40424_c0_seq1_FP comp94643_c0_seq1_FP comp38552_c0_seq1_FP FLAI-A]
[Hap_3: 56 comp311_c0_seq1_FPKM comp311_c0_seq4_FPKM comp311_c0_seq5_FPKM comp311_c0_seq7_FPKM comp154_c2_seq1_FPKM comp154_c2_seq2_FPKM comp154_c2_seq3_FPKM comp154_c2_seq4_FPKM comp32_c0_seq1_FPKM_ comp32_c0_seq2_FPKM_ comp32_c0_seq3_FPKM_ comp120_c0_seq1_FPKM comp120_c0_seq2_FPKM comp120_c0_seq3_FPKM comp120_c0_seq5_FPKM comp3181_c0_seq1_FPK comp3181_c0_seq2_FPK comp3181_c0_seq3_FPK comp3181_c…
[Hap_4: 12 comp1628_c0_seq3_FPK comp1628_c0_seq1_FPK comp35725_c0_seq1_FP comp2085_c0_seq1_FPK comp24238_c0_seq1_FP comp47304_c0_seq1_FP comp30463_c0_seq1_FP comp11175_c0_seq1_FP comp2160_c0_seq1_FPK gi|467262|gb|U07677. gi|467260|gb|U07676. gi|467258|gb|U07675.]
[Hap_5: 2 comp19801_c0_seq1_FP comp13595_c0_seq1_FP]
[Hap_6: 1 comp17177_c0_seq3_FP]
[Hap_7: 2 comp14511_c0_seq1_FP FLAI-O]
[Hap_8: 5 comp23256_c0_seq1_FP comp79599_c0_seq1_FP comp67237_c0_seq1_FP comp20804_c0_seq1_FP FLAI-Q]
[Hap_9: 1 comp28090_c0_seq1_FP]
[Hap_10: 1 FLAI-C]
[Hap_11: 4 FLAI-J gi|218564021|gb|EU91 gi|218564019|gb|EU91 gi|218564017|gb|EU91]
[Hap_12: 1 FLAI-M]
[Hap_13: 1 FLAI-S]
[Hap_14: 1 gi|62766220|gb|AY909]
[Hap_15: 1 gi|62766186|gb|AY909]
[Hap_16: 1 gi|62766139|gb|AY909]
[Hap_17: 1 gi|62766122|gb|AY909]
[Hap_18: 1 gi|62766071|gb|AY909]
[Hap_19: 1 gi|317016800|gb|HQ31]
[Hap_20: 4 gi|317016798|gb|HQ31 gi|317016796|gb|HQ31 gi|317016790|gb|HQ31 gi|315570468|gb|GU97]
[Hap_21: 1 gi|317016794|gb|HQ31]
[Hap_22: 1 gi|317016792|gb|HQ31]
[Hap_23: 1 gi|3769546|gb|AF0888]
[Hap_24: 4 gi|315570480|gb|GU97 gi|315570478|gb|GU97 gi|315570476|gb|GU97 gi|315570470|gb|GU97]
[Hap_25: 2 gi|315570474|gb|GU97 gi|315570472|gb|GU97]
[Hap_26: 1 gi|467264|gb|U07678.]
[Hap_27: 1 gi|467244|gb|U07668.]
[Hap_28: 1 gi|467238|gb|U07665.]
BEGIN CHARACTERS;
DIMENSIONS NCHAR=28;
FORMAT DATATYPE=DNA MISSING=? GAP=- MATCHCHAR=.;
CHARLABELS
	[1]	nt_1	[2]	nt_2	[3]	nt_3	[4]	nt_4	[5]	nt_5
	[6]	nt_6	[7]	nt_7	[8]	nt_8	[9]	nt_9	[10]	nt_10
	[11]	nt_11	[12]	nt_12	[13]	nt_13	[14]	nt_14	[15]	nt_15
	[16]	nt_16	[17]	nt_17	[18]	nt_18	[19]	nt_19	[20]	nt_20
	[21]	nt_21	[22]	nt_22	[23]	nt_23	[24]	nt_24	[25]	nt_25
	[26]	nt_26	[27]	nt_27	[28]	nt_28
;
MATRIX
[ 10 20 ]
[ * * ]
Hap_1 ----CCACTCCCTGAGGTATTTCTACAC
Hap_2 GCTC...T...T...T.......GG...
Hap_3 GCTC........................
Hap_4 GCTC.........C..............
Hap_5 GCTC.....-------------------
Hap_6 GCTC......................--
Hap_7 GCTC.......T...........C....
Hap_8 GCTC.........C..........C...
Hap_9 -CTC.........C..........C...
Hap_10 GTTC.........AC........C....
Hap_11 GCTC...................C....
Hap_12 GCTC..T................G.T..
Hap_13 GCTCT...............A..C....
Hap_14 ----..........T.............
Hap_15 ----......................C.
Hap_16 ----.................G......
Hap_17 ----.......G................
Hap_18 ----...G....................
Hap_19 --------------------....C...
Hap_20 --------------------........
Hap_21 --------------------....T...
Hap_22 --------------------...G....
Hap_23 ----------------------------
Hap_24 --------------------...G.T..
Hap_25 --------------------...C.T..
Hap_26 GCTC.......T................
Hap_27 CCTC........................
Hap_28 ----------------.......G.T..
;
END;
BEGIN DnaSP;
Genome= Diploid;
ChromosomalLocation= Autosome;
VariationType= Haplotypes;
DnaSPversion= Ver. 5.10.01;
END;

## Sheet: Reverse region.nex
#NEXUS
[File generated by DnaSP Ver. 5.10.01; sep 1, 2011]
[Haplotype Data from Data File: MHCI_transcriptome+primers+felidae-exon2_R.fas]
[Number of sequences: 220 Number of sequences used: 220]
[Number of Sites in the complete Data File: 24]
[Selected Region: 1-24]
[Sites with alignment gaps: considered]
[Invariable sites: removed]
BEGIN TAXA;
DIMENSIONS NTAX=23;
TAXLABELS
Hap_1
Hap_2
Hap_3
Hap_4
Hap_5
Hap_6
Hap_7
Hap_8
Hap_9
Hap_10
Hap_11
Hap_12
Hap_13
Hap_14
Hap_15
Hap_16
Hap_17
Hap_18
Hap_19
Hap_20
Hap_21
Hap_22
Hap_23;
END;
[Hap# Freq. Sequences]
[Hap_1: 2 1 42]
[Hap_2: 7 2-3 45-48 51]
[Hap_3: 2 4 60]
[Hap_4: 1 5]
[Hap_5: 2 6 50]
[Hap_6: 177 7-41 44 54-56 58-59 61 63 67 70-101 103-137 139-142 144-172 174-183 191-200 202-204 206-207 209-211 213-214 216 219-220]
[Hap_7: 3 43 52 102]
[Hap_8: 1 49]
[Hap_9: 3 53 68 201]
[Hap_10: 1 57]
[Hap_11: 1 62]
[Hap_12: 3 64 205 218]
[Hap_13: 1 65]
[Hap_14: 1 66]
[Hap_15: 1 69]
[Hap_16: 1 138]
[Hap_17: 1 143]
[Hap_18: 1 173]
[Hap_19: 2 184-185]
[Hap_20: 4 186-189]
[Hap_21: 1 190]
[Hap_22: 3 208 215 217]
[Hap_23: 1 212]
[Hap# Freq. Sequences]
[Hap_1: 2 MHCI_a1+2_Consenso_L comp59869_c0_seq1_FP]
[Hap_2: 7 comp12433_c0_seq1_FP comp13677_c0_seq1_FP comp32432_c0_seq1_FP comp23206_c0_seq2_FP comp25702_c0_seq2_FP comp29629_c0_seq1_FP comp12433_c0_seq3_FP]
[Hap_3: 2 comp18996_c0_seq1_FP FLAI-A]
[Hap_4: 1 comp99287_c0_seq1_FP]
[Hap_5: 2 comp22713_c0_seq1_FP comp20294_c0_seq1_FP]
[Hap_6: 177 comp311_c0_seq1_FPKM comp311_c0_seq4_FPKM comp311_c0_seq5_FPKM comp311_c0_seq7_FPKM comp154_c2_seq1_FPKM comp154_c2_seq2_FPKM comp154_c2_seq3_FPKM comp154_c2_seq4_FPKM comp32_c0_seq1_FPKM_ comp32_c0_seq2_FPKM_ comp32_c0_seq3_FPKM_ comp120_c0_seq1_FPKM comp120_c0_seq2_FPKM comp120_c0_seq3_FPKM comp120_c0_seq5_FPKM comp3181_c0_seq1_FPK comp3181_c0_seq2_FPK comp3181_c0_seq3_FPK comp3181_…
[Hap_7: 3 comp32145_c0_seq2_FP comp32145_c0_seq1_FP gi|62766266|gb|AY909]
[Hap_8: 1 comp20294_c0_seq2_FP]
[Hap_9: 3 comp14698_c0_seq1_FP FLAI-Q gi|467264|gb|U07678.]
[Hap_10: 1 comp209938_c0_seq1_F]
[Hap_11: 1 FLAI-C]
[Hap_12: 3 FLAI-J gi|218564019|gb|EU91 gi|467240|gb|U07666.]
[Hap_13: 1 FLAI-L]
[Hap_14: 1 FLAI-M]
[Hap_15: 1 FLAI-S]
[Hap_16: 1 gi|62766177|gb|AY909]
[Hap_17: 1 gi|62766167|gb|AY909]
[Hap_18: 1 gi|62766093|gb|AY909]
[Hap_19: 2 gi|317016800|gb|HQ31 gi|317016798|gb|HQ31]
[Hap_20: 4 gi|317016796|gb|HQ31 gi|317016794|gb|HQ31 gi|317016792|gb|HQ31 gi|317016790|gb|HQ31]
[Hap_21: 1 gi|3769546|gb|AF0888]
[Hap_22: 3 gi|218564013|gb|EU91 gi|467246|gb|U07669. gi|467242|gb|U07667.]
[Hap_23: 1 gi|467252|gb|U07672.]
BEGIN CHARACTERS;
DIMENSIONS NCHAR=24;
FORMAT DATATYPE=DNA MISSING=? GAP=- MATCHCHAR=.;
CHARLABELS
	[1]	nt_1	[2]	nt_2	[3]	nt_3	[4]	nt_4	[5]	nt_5
	[6]	nt_6	[7]	nt_7	[8]	nt_8	[9]	nt_9	[10]	nt_10
	[11]	nt_11	[12]	nt_12	[13]	nt_13	[14]	nt_14	[15]	nt_15
	[16]	nt_16	[17]	nt_17	[18]	nt_18	[19]	nt_19	[20]	nt_20
	[21]	nt_21	[22]	nt_22	[23]	nt_23	[24]	nt_24
;
MATRIX
[ 10 20 ]
[ * * ]
Hap_1 GGCTACTACAATCAAAGCGTGTCC
Hap_2 ---........C..G....A....
Hap_3 ...........C..G....AAG..
Hap_4 -..........C..G....A....
Hap_5 --.........C..G....A....
Hap_6 C..........C..G....A....
Hap_7 C..........C.......A....
Hap_8 -----......C..G....A....
Hap_9 ...........C..G....A....
Hap_10 C..........C..G....AT...
Hap_11 ...........C..G....A...G
Hap_12 ...........C..G....AT...
Hap_13 ..............G.........
Hap_14 C...G......C..G....AT...
Hap_15 -.TCCAC...GC..G...AA.G..
Hap_16 C..A.......C..G....A....
Hap_17 C.....A....C..G....A....
Hap_18 CC.........C..G....A....
Hap_19 ....--------------------
Hap_20 C...--------------------
Hap_21 ...---------------------
Hap_22 C..........C..G....GT...
Hap_23 ..A.....T..C..G....GT...
;
END;
BEGIN DnaSP;
Genome= Diploid;
ChromosomalLocation= Autosome;
VariationType= Haplotypes;
DnaSPversion= Ver. 5.10.01;
END;
