# Supplementary material for: PCR Strategies for Complete Allele Calling in Multigene Families Using High-Throughput Sequencing Approaches
Source: PLoS One. 2016 Jun 13;11(6):e0157402. doi: 10.1371/journal.pone.0157402 (PMC4905633; doi:10.1371/journal.pone.0157402)
Supplement: S2 File — MHC class I sequences alignment used for primer design. Sequences come from GenBank and the Iberian lynx transcriptomic data available at the moment. (FASTA) [file pone.0157402.s004.fasta]

>Primer_a1F_Sachdev_et_al._(2005)
----------------------------------------------------------------------------------------------------------------------------------------------------------------------------------------------------------------------------------------------------------------------------------------------------------------------------------------------------------------------------------------------------------------------------------------------------------------------------------------------------------------------------------------------------------------------------------------------------------------------------------------------------------------------------------------------------------------------------------------------------CCACTCCCTGAGGTATTTCTACACC-----------------------------------------------------------------------------------------------------------------------------------------------------------------------------------------------------------------------------------------------------------------------------------------------------------------------------------------------------------------------------------------------------------------------------------------------------------------------------------------------------------------------------------------------------------------------------------------------------------------------------------------------------------------------------------------------------------------------------------------------------------------------------------------------------------------------------------------------------------------------------------------------------------------------------------------------------------------------------------------------------------------------------------------------------------------------------------------------------------------------------------------------------------------------------------------------------------------------------------------------------------------------------------------------------------------------------------------------------------------------------------------------------------------------------------------------------------------------------------------------------------------------------------------------------------------------------------------------------------------------------------------------------
>Primer_Acju_Ex2MhcI_cF_(1F)(Castro-Pr...
------------------------------------------------------------------------------------------------------------------------------------------------------------------------------------------------------------------------------------------------------------------------------------------------------------------------------------------------------------------------------------------------------------------------------------------------------------------------------------------------------------------------------------------------------------------------------------------------------------------------------------------------------------------------------------------------------------------------------------------------GCTCCCACTCCCTGAGGTAT--------------------------------------------------------------------------------------------------------------------------------------------------------------------------------------------------------------------------------------------------------------------------------------------------------------------------------------------------------------------------------------------------------------------------------------------------------------------------------------------------------------------------------------------------------------------------------------------------------------------------------------------------------------------------------------------------------------------------------------------------------------------------------------------------------------------------------------------------------------------------------------------------------------------------------------------------------------------------------------------------------------------------------------------------------------------------------------------------------------------------------------------------------------------------------------------------------------------------------------------------------------------------------------------------------------------------------------------------------------------------------------------------------------------------------------------------------------------------------------------------------------------------------------------------------------------------------------------------------------------------------------------------------------
>PpLA1a1U1_F(a1)
-----------------------------------------------------------------------------------------------------------------------------------------------------------------------------------------------------------------------------------------------------------------------------------------------------------------------------------------------------------------------------------------------------------------------------------------------------------------------------------------------------------------------------------------------------------------------------------------------------------------------------------------------------------------------------------------------------------------------------------------------GGCTCCCACTCCCTGAGGT----------------------------------------------------------------------------------------------------------------------------------------------------------------------------------------------------------------------------------------------------------------------------------------------------------------------------------------------------------------------------------------------------------------------------------------------------------------------------------------------------------------------------------------------------------------------------------------------------------------------------------------------------------------------------------------------------------------------------------------------------------------------------------------------------------------------------------------------------------------------------------------------------------------------------------------------------------------------------------------------------------------------------------------------------------------------------------------------------------------------------------------------------------------------------------------------------------------------------------------------------------------------------------------------------------------------------------------------------------------------------------------------------------------------------------------------------------------------------------------------------------------------------------------------------------------------------------------------------------------------------------------------------------------
>MHC1x2_F(a1)
------------------------------------------------------------------------------------------------------------------------------------------------------------------------------------------------------------------------------------------------------------------------------------------------------------------------------------------------------------------------------------------------------------------------------------------------------------------------------------------------------------------------------------------------------------------------------------------------------------------------------------------------------------------------------------------------------------------------------GTTTTCCCAGTCACGACGGCTCCCACTCCCTGAGGT----------------------------------------------------------------------------------------------------------------------------------------------------------------------------------------------------------------------------------------------------------------------------------------------------------------------------------------------------------------------------------------------------------------------------------------------------------------------------------------------------------------------------------------------------------------------------------------------------------------------------------------------------------------------------------------------------------------------------------------------------------------------------------------------------------------------------------------------------------------------------------------------------------------------------------------------------------------------------------------------------------------------------------------------------------------------------------------------------------------------------------------------------------------------------------------------------------------------------------------------------------------------------------------------------------------------------------------------------------------------------------------------------------------------------------------------------------------------------------------------------------------------------------------------------------------------------------------------------------------------------------------------------------------
>a1_F
---------------------------------------------------------------------------------------------------------------------------------------------------------------------------------------------------------------------------------------------------------------------------------------------------------------------------------------------------------------------------------------------------------------------------------------------------------------------------------------------------------------------------------------------------------------------------------------------------------------------------------------------------------------------------------------------------------------------------------------------NNGGCTCCCACTCCYTSAGGTATTT------------------------------------------------------------------------------------------------------------------------------------------------------------------------------------------------------------------------------------------------------------------------------------------------------------------------------------------------------------------------------------------------------------------------------------------------------------------------------------------------------------------------------------------------------------------------------------------------------------------------------------------------------------------------------------------------------------------------------------------------------------------------------------------------------------------------------------------------------------------------------------------------------------------------------------------------------------------------------------------------------------------------------------------------------------------------------------------------------------------------------------------------------------------------------------------------------------------------------------------------------------------------------------------------------------------------------------------------------------------------------------------------------------------------------------------------------------------------------------------------------------------------------------------------------------------------------------------------------------------------------------------------------------
>DISENO_MHCIa1_F
-----------------------------------------------------------------------------------------------------------------------------------------------------------------------------------------------------------------------------------------------------------------------------------------------------------------------------------------------------------------------------------------------------------------------------------------------------------------------------------------------------------------------------------------------------------------------------------------------------------------------------------------------------------------------------------------------------------------------------------------------GGCTCCCACTCCCTSAGGTATTT------------------------------------------------------------------------------------------------------------------------------------------------------------------------------------------------------------------------------------------------------------------------------------------------------------------------------------------------------------------------------------------------------------------------------------------------------------------------------------------------------------------------------------------------------------------------------------------------------------------------------------------------------------------------------------------------------------------------------------------------------------------------------------------------------------------------------------------------------------------------------------------------------------------------------------------------------------------------------------------------------------------------------------------------------------------------------------------------------------------------------------------------------------------------------------------------------------------------------------------------------------------------------------------------------------------------------------------------------------------------------------------------------------------------------------------------------------------------------------------------------------------------------------------------------------------------------------------------------------------------------------------------------------
>DISENO2_MHCIa1_F
-----------------------------------------------------------------------------------------------------------------------------------------------------------------------------------------------------------------------------------------------------------------------------------------------------------------------------------------------------------------------------------------------------------------------------------------------------------------------------------------------------------------------------------------------------------------------------------------------------------------------------------------------------------------------------------------------------------------------------------------------GGCTCCCAYTCCYTSAKGTATTT------------------------------------------------------------------------------------------------------------------------------------------------------------------------------------------------------------------------------------------------------------------------------------------------------------------------------------------------------------------------------------------------------------------------------------------------------------------------------------------------------------------------------------------------------------------------------------------------------------------------------------------------------------------------------------------------------------------------------------------------------------------------------------------------------------------------------------------------------------------------------------------------------------------------------------------------------------------------------------------------------------------------------------------------------------------------------------------------------------------------------------------------------------------------------------------------------------------------------------------------------------------------------------------------------------------------------------------------------------------------------------------------------------------------------------------------------------------------------------------------------------------------------------------------------------------------------------------------------------------------------------------------------------
>Primer_a1R_Sachdev_et_al._(2005)
--------------------------------------------------------------------------------------------------------------------------------------------------------------------------------------------------------------------------------------------------------------------------------------------------------------------------------------------------------------------------------------------------------------------------------------------------------------------------------------------------------------------------------------------------------------------------------------------------------------------------------------------------------------------------------------------------------------------------------------------------------------------------------------------------------------------------------------------------------------------------------------------------------------------------------------------------------------------------------------------------------------------------------------------------------------------------------------------------------------------------------------------------------------------------------CGCTAC-------TACAACCAGAGCG------AGTCC-------------------------------------------------------------------------------------------------------------------------------------------------------------------------------------------------------------------------------------------------------------------------------------------------------------------------------------------------------------------------------------------------------------------------------------------------------------------------------------------------------------------------------------------------------------------------------------------------------------------------------------------------------------------------------------------------------------------------------------------------------------------------------------------------------------------------------------------------------------------------------------------------------------------------------------------------------------------------------------------------------------------------------------------------------------------------------------------------------------------------------------------------------------------------------------------------------------
>a1_R
-----------------------------------------------------------------------------------------------------------------------------------------------------------------------------------------------------------------------------------------------------------------------------------------------------------------------------------------------------------------------------------------------------------------------------------------------------------------------------------------------------------------------------------------------------------------------------------------------------------------------------------------------------------------------------------------------------------------------------------------------------------------------------------------------------------------------------------------------------------------------------------------------------------------------------------------------------------------------------------------------------------------------------------------------------------------------------------------------------------------------------------------------------------------------------------TAC-------TACAAYCARAGCG------DKTCC-------------------------------------------------------------------------------------------------------------------------------------------------------------------------------------------------------------------------------------------------------------------------------------------------------------------------------------------------------------------------------------------------------------------------------------------------------------------------------------------------------------------------------------------------------------------------------------------------------------------------------------------------------------------------------------------------------------------------------------------------------------------------------------------------------------------------------------------------------------------------------------------------------------------------------------------------------------------------------------------------------------------------------------------------------------------------------------------------------------------------------------------------------------------------------------------------------------
>PpLAa1L250_R(a1)
--------------------------------------------------------------------------------------------------------------------------------------------------------------------------------------------------------------------------------------------------------------------------------------------------------------------------------------------------------------------------------------------------------------------------------------------------------------------------------------------------------------------------------------------------------------------------------------------------------------------------------------------------------------------------------------------------------------------------------------------------------------------------------------------------------------------------------------------------------------------------------------------------------------------------------------------------------------------------------------------------------------------------------------------------------------------------------------------------------------------------------------------------------------------------------------------CTACAACCAGAGCG------AGGCC-------------------------------------------------------------------------------------------------------------------------------------------------------------------------------------------------------------------------------------------------------------------------------------------------------------------------------------------------------------------------------------------------------------------------------------------------------------------------------------------------------------------------------------------------------------------------------------------------------------------------------------------------------------------------------------------------------------------------------------------------------------------------------------------------------------------------------------------------------------------------------------------------------------------------------------------------------------------------------------------------------------------------------------------------------------------------------------------------------------------------------------------------------------------------------------------------------------
>MHC1x2_R(a1)
--------------------------------------------------------------------------------------------------------------------------------------------------------------------------------------------------------------------------------------------------------------------------------------------------------------------------------------------------------------------------------------------------------------------------------------------------------------------------------------------------------------------------------------------------------------------------------------------------------------------------------------------------------------------------------------------------------------------------------------------------------------------------------------------------------------------------------------------------------------------------------------------------------------------------------------------------------------------------------------------------------------------------------------------------------------------------------------------------------------------------------------------------------------------------------------------CTACAACCAGAGCG------AGGCCCATGGTCATAGCTGTT---------------------------------------------------------------------------------------------------------------------------------------------------------------------------------------------------------------------------------------------------------------------------------------------------------------------------------------------------------------------------------------------------------------------------------------------------------------------------------------------------------------------------------------------------------------------------------------------------------------------------------------------------------------------------------------------------------------------------------------------------------------------------------------------------------------------------------------------------------------------------------------------------------------------------------------------------------------------------------------------------------------------------------------------------------------------------------------------------------------------------------------------------------------------------------------------
>DISENO_MHCI_a1_R
-----------------------------------------------------------------------------------------------------------------------------------------------------------------------------------------------------------------------------------------------------------------------------------------------------------------------------------------------------------------------------------------------------------------------------------------------------------------------------------------------------------------------------------------------------------------------------------------------------------------------------------------------------------------------------------------------------------------------------------------------------------------------------------------------------------------------------------------------------------------------------------------------------------------------------------------------------------------------------------------------------------------------------------------------------------------------------------------------------------------------------------------------------------------------------------TAC-------TACAAYCARAGCG------DKTCC-------------------------------------------------------------------------------------------------------------------------------------------------------------------------------------------------------------------------------------------------------------------------------------------------------------------------------------------------------------------------------------------------------------------------------------------------------------------------------------------------------------------------------------------------------------------------------------------------------------------------------------------------------------------------------------------------------------------------------------------------------------------------------------------------------------------------------------------------------------------------------------------------------------------------------------------------------------------------------------------------------------------------------------------------------------------------------------------------------------------------------------------------------------------------------------------------------------
>DISENO2_MHCI_a1_R
-----------------------------------------------------------------------------------------------------------------------------------------------------------------------------------------------------------------------------------------------------------------------------------------------------------------------------------------------------------------------------------------------------------------------------------------------------------------------------------------------------------------------------------------------------------------------------------------------------------------------------------------------------------------------------------------------------------------------------------------------------------------------------------------------------------------------------------------------------------------------------------------------------------------------------------------------------------------------------------------------------------------------------------------------------------------------------------------------------------------------------------------------------------------------------------TAC-------TACAAYCARAGCG------DKTCC-------------------------------------------------------------------------------------------------------------------------------------------------------------------------------------------------------------------------------------------------------------------------------------------------------------------------------------------------------------------------------------------------------------------------------------------------------------------------------------------------------------------------------------------------------------------------------------------------------------------------------------------------------------------------------------------------------------------------------------------------------------------------------------------------------------------------------------------------------------------------------------------------------------------------------------------------------------------------------------------------------------------------------------------------------------------------------------------------------------------------------------------------------------------------------------------------------------
>MHCI_a1+2_Consenso_Lp221Lp227Lp209Lp19-L
----------------------------------------------------------------------------------------------------------------------------------------------------------------------------------------------------------------------------------------------------------------------------------------------------------------------------------------------------------------------------------------------------------------------------------------------------------------------------------------------------------------------------------------------------------------------------------------------------------------------------------------------------------------------------------------------------------------------------------------------------CCACTCCCTGAGGTATTTCTACACCGCGGTGTCCCGGCCCGGCCGCGGGGAGCCCCGCTTCATCTCCATGGGCTACGTGGACGACACGCA-----------------------------------------------------------------------------------------------------------------------------------------------------------------------GTTCGTGCGGTTC-GACAGCGACGCCCCGAATCCGAGG-ATGGAGCCGC-GGGCTCAGTGGATGGAGCAGGAGGGGCGGGAGTATTGGGACGAGCAGACGCGGAT-GGTCAAGGACCACGCACAGACTTTCCGACTGAGCCTGAACAACCTGCGCGGCTAC-------TACAATCAAAGCG------TGTCCGG------------T-------------GAGCGGGCCCGAGTCCAGGGCACGACCCCCATCCCCACGGACGGGCTGGGGTCACCCCGAGTCTCTGGGTCTGAGCACAGCGGCGAGGTCACAGGACCCCTGTC-----------CCCCGACACCGAGAAGAGCCCGCACGAGCTTTTAGGCGGGTTTACTTTCGGTTTCACCTTAATCACTGCTGTTCTGGGGGCGGGGCGGGGCCAGAGTCGCACAGCCTCCAGAGAATGTATGGCTGTGACATCGGGCCTGACGGCCGCCTCCTCCGCGGGTACAGTCAGGACGCCTAAGACGGCGAGGATTACAT-----C----------GCCCTGAACGAGGACTTGCGCTCCTGGACCGCGGCGGACACCGCGGCGCAGATCACACGCCGCAAGTGGGAGGTGGCCGGTGAGGCGGAGCGCTGGAGGAACTACCTGGAGGGCACATGCGTGGAGGGGCTCGCCAAATACCTGGACA----------------------------------------------------------------------------------------------------------------------------------------------------------------------------------------------------------------------------------------------------------------------------------------------------------------------------------------------------------------------------------------------------------------------------------------------------------------------------------------------------------------------------------------------------------------------------------------------------------------------------------------------------------------------------------------
>comp67911_c0_seq1_FPKM_all_spleen-A
------------------------------------------------------------------------------------------------------------------------------------------------------------------------------------------------------------------------------------------------------------------------------------------------------------------------------------------------------------------------------------------------------------------------------------------------------------------------------------------------------------------------------------------------------------------------------------------------------------------GGCCTGTCCTGGCCACGGACCCGCTGGGACTTCTATTCTCCAGACCCTGAGGATGCGGGTCGTGATGCCCCGAACCCTCCTCTTGCTGCTGTCGGGGGCCCTGGTCGTGACCCAG-ACCTGCGCGGGCTCCCATTCCTTGATGTATTTCGGCACCGCGGTGTCCCGGCCCAGCCTCGGGGAGCCCCGGTACTTGGAAGTCGGCTACGTGGACGACACACA-----------------------------------------------------------------------------------------------------------------------------------------------------------------------GTTCGCGCGGTTC-GACAGCGACGCC-----------------------------------------------------------------------------------------------------------------------------------------------------------------------------------------------------------------------------------------------------------------------------------------------------------------------------------------------------------------------------------------------------------------------------------------------------------------------------------------------------------------------------------------------------------------------------------------------------------------------------------------------------------------------------------------------------------------------------------------------------------------------------------------------------------------------------------------------------------------------------------------------------------------------------------------------------------------------------------------------------------------------------------------------------------------------------------------------------------------------------------------------------------------------------------------------------------------------------------------------------------------------------------------------------------------------------------------------------------------------------------
>comp178070_c0_seq1_FPKM_all_brain-A
-----------------------------------------------------------------------------------------------------------------------------------------------------------------------------------------------------------------------------------------------------------------------------------------------------------------------------------------------------------------------------------------------------------------------------------------------------------------------------------------------------------------------------------------------------------------------------------------------------------------------------GCCACGGACCCGCTGGGACTTCTATTCTCCAGACCCTGAGGATGCGGGTCGTGATGCCCCGAACCCTCCTCTTGCTGCTGTCGGGGGCCCTGGTCGTGACCCAG-ACCTGCGCGGGCTCCCATTCCTTGATGTATTTCGGCACCGCGGTGTCCCGGCCCAGCCTCGGGGAGCCCCGGTACTTGGAAGTCGGCTACGTGGACGACACACA-----------------------------------------------------------------------------------------------------------------------------------------------------------------------GTTCGCGCGGTTC-GACAGCGACGC------------------------------------------------------------------------------------------------------------------------------------------------------------------------------------------------------------------------------------------------------------------------------------------------------------------------------------------------------------------------------------------------------------------------------------------------------------------------------------------------------------------------------------------------------------------------------------------------------------------------------------------------------------------------------------------------------------------------------------------------------------------------------------------------------------------------------------------------------------------------------------------------------------------------------------------------------------------------------------------------------------------------------------------------------------------------------------------------------------------------------------------------------------------------------------------------------------------------------------------------------------------------------------------------------------------------------------------------------------------------------------
>comp40424_c0_seq1_FPKM_all_kidney-A
----------------------------------------------------------------------------------------------------------------------------------------------------------------------------------------------------------------------------------------------------------------------------------------------------------------------------------------------------------------------------------------------------------------------------------------------------------------------------------------------------------------------------------------------------------------------------------------------------------------CTGGCCTGTCCTGGCCACGGACCCGCTGGGACTTCTATTCTCCAGACCCTGAGGATGCGGGTCGTGATGCCCCGAACCCTCCTCTTGCTGCTGTCGGGGGCCCTGGTCGTGACCCAG-ACCTGCGCGGGCTCCCATTCCTTGATGTATTTCGGCACCGCGGTGTCCCGGCCCAGCCTCGGGGAGCCCCGGTACTTGGAAGTCGGCTACGTGGACGACACACA-----------------------------------------------------------------------------------------------------------------------------------------------------------------------GTTCGCGCGGTTC-GACAGCGACGC------------------------------------------------------------------------------------------------------------------------------------------------------------------------------------------------------------------------------------------------------------------------------------------------------------------------------------------------------------------------------------------------------------------------------------------------------------------------------------------------------------------------------------------------------------------------------------------------------------------------------------------------------------------------------------------------------------------------------------------------------------------------------------------------------------------------------------------------------------------------------------------------------------------------------------------------------------------------------------------------------------------------------------------------------------------------------------------------------------------------------------------------------------------------------------------------------------------------------------------------------------------------------------------------------------------------------------------------------------------------------------
>comp94643_c0_seq1_FPKM_all_testes-A
---------------------------------------------------------------------------------------------------------------------------------------------------------------------------------------------------------------------------------------------------------------------------------------------------------------------------------------------------------------------------------------------------------------------------------------------------------------------------------------------------------------------------------------------------------------------------------------------------------------------------------CGGACCCGCTGGGACTTCTATTCTCCAGACCCTGAGGATGCGGGTCGTGATGCCCCGAACCCTCCTCTTGCTGCTGTCGGGGGCCCTGGTCGTGACCCAG-ACCTGCGCGGGCTCCCATTCCTTGATGTATTTCGGCACCGCGGTGTCCCGGCCCAGCCTCGGGGAGCCCCGGTACTTGGAAGTCGGCTACGTGGACGACACACA-----------------------------------------------------------------------------------------------------------------------------------------------------------------------GTTCGCGCGGTTC-GACAGCGACG-------------------------------------------------------------------------------------------------------------------------------------------------------------------------------------------------------------------------------------------------------------------------------------------------------------------------------------------------------------------------------------------------------------------------------------------------------------------------------------------------------------------------------------------------------------------------------------------------------------------------------------------------------------------------------------------------------------------------------------------------------------------------------------------------------------------------------------------------------------------------------------------------------------------------------------------------------------------------------------------------------------------------------------------------------------------------------------------------------------------------------------------------------------------------------------------------------------------------------------------------------------------------------------------------------------------------------------------------------------------------------------
>comp38552_c0_seq1_FPKM_all_candiles_blood-A
------------------------------------------------------------------------------------------------------------------------------------------------------------------------------------------------------------------------------------------------------------------------------------------------------------------------------------------------------------------------------------------------------------------------------------------------------------------------------------------------------------------------------------------------------------------------------------------------------------------GGCCTGTCCTGGCCACGGACCCGCTGGGACTTCTATTCTCCAGACCCTGAGGATGCGGGTCGTGATGCCCCGAACCCTCCTCTTGCTGCTGTCGGGGGCCCTGGTCGTGACCCAG-ACCTGCGCGGGCTCCCATTCCTTGATGTATTTCGGCACCGCGGTGTCCCGGCCCAGCCTCGGGGAGCCCCGGTACTTGGAAGTCGGCTACGTGGACGACACACA-----------------------------------------------------------------------------------------------------------------------------------------------------------------------GTTCGCGCGGTTC-GACA-------------------------------------------------------------------------------------------------------------------------------------------------------------------------------------------------------------------------------------------------------------------------------------------------------------------------------------------------------------------------------------------------------------------------------------------------------------------------------------------------------------------------------------------------------------------------------------------------------------------------------------------------------------------------------------------------------------------------------------------------------------------------------------------------------------------------------------------------------------------------------------------------------------------------------------------------------------------------------------------------------------------------------------------------------------------------------------------------------------------------------------------------------------------------------------------------------------------------------------------------------------------------------------------------------------------------------------------------------------------------------------------
>comp12433_c0_seq1_FPKM_all_candiles_blood-A
-----------------------------------------------------------------------------------------------------------------------------------------------------------------------------------------------------------------------------------------------------------------------------------------------------------------------------------------------------------------------------------------------------------------------------------------------------------------------------------------------------------------------------------------------------------------------------------------------------------------------------------------------------------------------------------------------------------------------------------------------------------------------------------------------------------------------------------------------------------------------------------------------------------------------------------------------------------------------------------------------------------------------------------------------------------------------------------------------------------------------------------------------------------------------------------TAC-------TACAACCAGAGCG------AGTCCGG------------A------TATGTATGGCTGTGACGTGGGGCCAGACGGGCGCTTCCTCCGCGGGTACAGTCAGTTGGCCTACGACGGCGAGGATTACATCGCCCTGAACCAGGACCTGCGCTCTTGGACCGCGGCGGACACGGCGGCGCAGATCACCCGCCGCAAGTGGGAGGCTGCCGGAGCAGCAGAGCATCAAAGGAACGACCTGCAGGTCACGTGCGTAGAGTGGCTCCGGAAGTACTTGGAGAGGGGGAACAAGACACTGCTGCGCACAGAGTCCCCTCCTCAGCGCAGCATTCCCATGATGGGCATTGTTGCTGGTCTGGTTTCCTTTGTGGTCATCAGTGCTGTG------G-----------------T--------GGTT----GGAGCTGTCATATGGAGGAGGTAGAGCCAAGGTGGAAGAGAAAGGAGTTATGCTCAGTCTGCATGTCCAGCAT-G------TGGTCACCTGCCTGGCAGAGCCTCACGCCATGTCTAACTGGAAGGATGTTGGGACAGCAGGTCCTTCCTCTTCTGTGGAGAGAGGCGGCGTCTTCCAAAGACTCTAACTGTGGAAT-----T--------CTCATGTAGGGGGGCAGTGCCGGTGCTGGGGGTGAGGGCTGGAGAAAGGAC--GGCTGATTGCCATTCTCGGAGCACAGACCTGAGGCTGCAGCTTGATCTGGTGCCCTGCAGGCACTCAGG---CTCAGTTGGAGGAGCAAGTTTCTAGTAAACGACATCGCTCTTCTTGT---TCCCTGGATGCTATGTGATTAGATGCAGCTTTGTCCACTCCGGTTTACGCTCACAAATAAGTGCGGTGGCGTTGTGGGCTGGTGAAGTGATTGCTCAAAACGTGTTTGCCCAGCCTCTGTCTCTTGCAAGGAGGAGAACACCTGGGTCTGTAAGACGTCAGGGGTCTCTGCGTGCACTGACGTGTCATGTTAATGTTTATAT-----------------TTCCCTGTGCATGGAAATACTCTGGGGAGAGAATCTCTAACATTTGTCAGCTTTATGTGATCCTCACAAAGGACTAAAAACCAACCAGCCAGAAAACCCAAACCACCAGCCTGGTTTTCT--------------------------------------------
>comp13677_c0_seq1_FPKM_all_kidney-A
-----------------------------------------------------------------------------------------------------------------------------------------------------------------------------------------------------------------------------------------------------------------------------------------------------------------------------------------------------------------------------------------------------------------------------------------------------------------------------------------------------------------------------------------------------------------------------------------------------------------------------------------------------------------------------------------------------------------------------------------------------------------------------------------------------------------------------------------------------------------------------------------------------------------------------------------------------------------------------------------------------------------------------------------------------------------------------------------------------------------------------------------------------------------------------------TAC-------TACAACCAGAGCG------AGTCCGG------------A------TATGTATGGCTGTGACGTGGGGCCAGACGGGCGCTTCCTCCGCGGGTACAGTCAGTTGGCCTACGACGGCGAGGATTACATCGCCCTGAACCAGGACCTGCGCTCTTGGACCGCGGCGGACACGGCGGCGCAGATCACCCGCCGCAAGTGGGAGGCTGCCGGAGCAGCAGAGCATCAAAGGAACGACCTGCAGGTCACGTGCGTAGAGTGGCTCCGGAAGTACTTGGAGAGGGGGAACAAGACACTGCTGCGCACAGAC--CCCCCGAAGACACACATCACCCACTACCCCACTTCT--GACCATGATGTCACCCTGAAGTGCTGGGCCCTGGGTTTCTATCCTGCGGAGATCACCCTAACCTGGCAGCGTGATGGGGAGGAC-----------------------------------------------------------------------------------------------------------------------------------------------------------------------------------------------------------------------------------------------------------------------------------------------------------------------------------------------------------------------------------------------------------------------------------------------------------------------------------------------------------------------------------------------------------------------------------------------------------------------------------------------------------------------------------------------------------------------------------------------------------------------------------------
>comp18996_c0_seq1_FPKM_all_testes-A
-----------------------------------------------------------------------------------------------------------------------------------------------------------------------------------------------------------------------------------------------------------------------------------------------------------------------------------------------------------------------------------------------------------------------------------------------------------------------------------------------------------------------------------------------------------------------------------------------------------------------------------------------------------------------------------------------------------------------------------------------------------------------------------------------------------------------------------------------------------------------------------------------------------------------------------------------------------------------------------------------------------------------------GGTTC-GACAGCGACGCCTCGAGTCCGAGG-ATGGAGCCAC-GCGTGCAGTGGTTGAAGCAGGAGGCGCCGGAGTATTGGGAGCAGGAGACGCGGGG-CGCCAAGGACACCGCACAGACTTTCCGACTGAGCCTGAACACGCTGCGCGGCTAC-------TACAACCAGAGCG------AAGCCGG-GTCTCACACCATCCAGTGGCTGTCTTCCTGCGAAGTGGGGCCCGATTGGCGCCTCCTCCGGGGATACTGGCAGTTCGCCTATGACGGCGAGGATTACATCGCCCTGAACCAGGACCTGCGCTCTTGGACCGCGGCGGACACGGCGGCGC-----------------------------------------------------------------------------------------------------------------------------------------------------------------------------------------------------------------------------------------------------------------------------------------------------------------------------------------------------------------------------------------------------------------------------------------------------------------------------------------------------------------------------------------------------------------------------------------------------------------------------------------------------------------------------------------------------------------------------------------------------------------------------------------------------------------------------------------------------------------------------------------------------------------------------------------------------------------------------------------------------------------------------------------------------
>comp93371_c0_seq1_FPKM_all_heart-A
-------------------------------------------------------------------------------------------------------------------------------------------------------------------------------------------------------------------------------------------------------------------------------------------------------------------------------------------------------------------------------------------------------------------------------------------------------------------------------------------------------------------------------------------------------------------------------------------------------------------------------------------------------------------------------------------------------------------------------------------------------------------------------------------------------------------------------------------------------------------------------------------------------------------------------------------------------------------------------------------------------------------------------------------------------------------------------------------------------------------------------------------------------------------------------------------------------------------------------------------------------------------------------------------------------------GGCGAGGATTACATCGCCCTGAACCAGGACCTGCGCTCTTGGACCGCGGCGGACACGGCGGCGCAGATCACCCGCCGCAAGTGGGAGGCTGCCGGAGCAGCAGAGCATCAAAGGAACGACCTGCAGGTCACGTGCGTAGAGTGGCTCCGGAAGTACTTGGAGAGGGGGAACAAGACACTGCTGCGCACAGACCCCCCGAAGACACACATCA--------------------------------------------------------------------------------------------------------------------------------------------------------------------------------------------------------------------------------------------------------------------------------------------------------------------------------------------------------------------------------------------------------------------------------------------------------------------------------------------------------------------------------------------------------------------------------------------------------------------------------------------------------------------------------------------------------------------------------------------------------------------------------------------------------------------------------------------------------------------------------------------------
>comp99287_c0_seq1_FPKM_all_brain-C
-----------------------------------------------------------------------------------------------------------------------------------------------------------------------------------------------------------------------------------------------------------------------------------------------------------------------------------------------------------------------------------------------------------------------------------------------------------------------------------------------------------------------------------------------------------------------------------------------------------------------------------------------------------------------------------------------------------------------------------------------------------------------------------------------------------------------------------------------------------------------------------------------------------------------------------------------------------------------------------------------------------------------------------------------------------------------------------------------------------------------------------------------------------------------------------------------------------------------------------------------------------------------------------------------------------------------------------------------------------------------------------------------------------------------------------------------------------------------------------GCTACTACAACCAGAGCGAGTCCGAC--CCTCCAAAGACACATGTAACCCACTACCCCATCTCT--GACAGTGATGTCATCCTGAGGTGCTGGGCCCTAGGCTTCTAC-------------------CCTGGCAGCATGATGGGGAGGACCTGACCCAGGACTCAGAGCTTCTGGACAC-AGGCCTGCAGGGGACTGGACCTTCCAGAAGTTGGTGGCTGTGGTGGTGCCCCCTGGAGAGGAGCAGAGATACACAT-------------------------------------------------------------------------------------------------------------------------------------------------------------------------------------------------------------------------------------------------------------------------------------------------------------------------------------------------------------------------------------------------------------------------------------------------------------------------------------------------------------------------------------------------------------------------------------------------------------------------------------------------------------------------------
>comp22713_c0_seq1_FPKM_all_kidney-C
------------------------------------------------------------------------------------------------------------------------------------------------------------------------------------------------------------------------------------------------------------------------------------------------------------------------------------------------------------------------------------------------------------------------------------------------------------------------------------------------------------------------------------------------------------------------------------------------------------------------------------------------------------------------------------------------------------------------------------------------------------------------------------------------------------------------------------------------------------------------------------------------------------------------------------------------------------------------------------------------------------------------------------------------------------------------------------------------------------------------------------------------------------------------------------------------------------------------------------------------------------------------------------------------------------------------------------------------------------------------------------------------------------------------------------------------------------------------------------CTACTACAACCAGAGCGAGTCCGAC--CCTCCAAAGACACATGTAACCCACTACCCCATCTCT--GACAGTGATGTCATCCTGAGGTGCTGGGCCCTAGGCTTCTAC-------------------CCTGGCAGCATGATGGGGAGGACCTGACCCAGGACTCAGAGCTTCTGGACAC-AGGCCTGCAGGGGACTGGACCTTCCAGAAGTTGGTGGCTGTGGTGGTGCCCCCTGGAGAGGAGCAGAGATACACATG------------------------------------------------------------------------------------------------------------------------------------------------------------------------------------------------------------------------------------------------------------------------------------------------------------------------------------------------------------------------------------------------------------------------------------------------------------------------------------------------------------------------------------------------------------------------------------------------------------------------------------------------------------------------------
>comp244277_c0_seq1_FPKM_all_testes-C
---------------------------------------------------------------------------------------------------------------------------------------------------------------------------------------------------------------------------------------------------------------------------------------------------------------------------------------------------------------------------------------------------------------------------------------------------------------------------------------------------------------------------------------------------------------------------------------------------------------------------------------------------------------------------------------------------------------------------------------------------------------------------------------------------------------------------------------------------------------------------------------------------------------------------------------------------------------------------------------------------------------------------------------------------------------------------------------------------------------------------------------------------------------------------------------------------------------------------------------------------------------------------------------------------------------------------------------------------------------------------------------------------------------------------------------------------------------------------------------------------------------------------------------------------------------------------------------------------------------------------------GGGAGGACCTGACCCAGGACTCAGAGCTTCTGGACAC-AGGCCTGCAGGGGACTGGACCTTCCAGAAGTTGGTGGCTGTGGTGGTGCCCCCTGGAGAGGAGCAGAGATACACATG------------------------------------------------------------------------------------------------------------------------------------------------------------------------------------------------------------------------------------------------------------------------------------------------------------------------------------------------------------------------------------------------------------------------------------------------------------------------------------------------------------------------------------------------------------------------------------------------------------------------------------------------------------------------------
>comp311_c0_seq1_FPKM_all_stomach-E
----------------------------------------------------------------------------------------------------------------------------------------------------------------------------------------------------------------------------------------------------------------------------------------------------------------------------------------------------------------------------------------------------------------------------------------------------------------------------------------------------------------------------------------------------------------------------------------------------------------AAAGTTTCCGCATCCGCCTCCTGAG--ACTCACATTTGTCCTCAGACCCCGAGGATGCGGTTCGTGATGTCCCGAACTCTGCTCCTGCTGCTGTTGGGGGCCTTGGCCGCGCCCCAG-ACCTGGGCGGGCTCCCACTCCCTGAGGTATTTCTACACGGCGGTGTCCCGGCCCGGCCTCGGGGAGCCCCGCTTCATCGCCGTGGGCTACGTGGACGACACGCA-----------------------------------------------------------------------------------------------------------------------------------------------------------------------GTTCGTGAGGTTC-GACAGCGACGCCCCGAACCCGAGG-ATGGAGCCGC-GGGCCCCGTGGGTGGAGCAGGAGGGGCGGGAGTATTGGGACCGGGAGACGCGGAC-CGCGAAGAACAGCGCACAGATTTTCCGAGTGGACCTGAACACGATGCTCCGCTAC-------TACAACCAGAGCG------AGTCCGG-GTCGCACAACATCCAGAGAATGTATGGCTGTGACGTGGGACCCGACGGCCGCCTCCTCCGCGGGTACAGTCAGGACTCCTATGACGGCAAGGATTACATCGCCCTGAACGAGGACCTGCGCTCCTGGACCGCGGCGGACACCGCGGCGCAGATCACACGCCGCAAGTGGGAGGAGGCGGGTGCGGCGGAAAACTTAGGGAACTACCTGGAGGGCACGTGCGTGGAGTGGCTCGCCAAATACCTGGACATGGGGAAGGAGACGCTGCTGCGCGCAGAA--TCTCCCAACACACGGGTGACCCACCACCGCATCTCT--GACCATGAGGTGACCCTGAGGTGCTGGGCCCTGGGCTTCTACCCTGCGGAGATCACCCTGACCTGGCAGCGTGATGGGGAGGACCACACCCAGGACACAGAGCTTGTGGAGACCAGGCCTGCGGGAGATGGAACCTTCCAGAAGTGGGCAGCTGTGGTGGTGCCTTCTGGAGAGGAGCAGAGATACACGTGCCATGTGCAGCATGAGGGGCTGCCTGAGCCCATCACC-CTGAGATGGGAGCCATCG---TCTCTGCCCTTCATCACCATTCTGGGC-A-------TCATTGCTGGTGTGGTTGTCCTTGTGGTCACTTTGGTGGTTGGAGCTGTGATCTGGAGGAAGAAGTTTTCAGGAGGAAAGGGACCAAGCTATTCTCATGCTGCACGCGACGACAGTACCCAGGGCTCTGATTCGTCTCTAATGGCTCCTAAAGTGTGAGACC-CGCTGCCTGTGGAGAACTGAGCGATGCAGGATCTGTTCAAACTCCCACTTGGTGACATCAAGATCCCCTGACTTTCTTCAGATGGTGTCAGA-TGTGTCTGTGTTCCTATTAGCATATTGTGAGGACGCAGGAGACTGGCCCCCAAACCCACCATGACCCCTACCATACTGATTTGTGTTCCGTCTCCATCCCTGTCTTTCCTTCATGTTGGGCTGAGTACTGACGCCTTACTTCCCTACTGAAAATGAGAATCCTGATAGGAATTTGTGTTTTGTAATTCTTGGTATGTGGGGATGATGAGGTAATAAAAGAGAACATTTGTAAAATTGCAAGAGAAAATAAATGAAAGCCCTGAGAACCTCCCAGAACCCGCG---------------------
>comp311_c0_seq2_FPKM_all_stomach-E
--------------------------------------------------------------------------------------------------------------------------------------------------------------------------------------------------------------------------------------------------------------------------------------------------------------------------------------------------------------------------------------------------------------------------------------------------------------------------------------------------------------------------------------------------------------------------------------------------------------------------------------------------------------------------------------------------------------------------------------------------------------------------------------------------------------------------------------------------------------------------------------------------------------------------------------------------------------------------------------------------------------------------------------------------------------------------------------------------------------------------------------------------------------------------------------------------------------------------------------------------------------------------------------------------------------------------------------------------------------------------------------------------------------------------------------------------------------------------------------------------TGCGCGCAGAA--TCTCCCAAAACACGGGTGACCCGCCACCCCATCTCT--GACCGTGAGGTGACCCTGAGGTGCTGGGCCCTGGGCTTCTACCCTGCGGAGATCACCCTGACCTGGCAGCGTGATGGGGAGGACCACACCCAGGACACAGAGCTTGTGGAGACCAGGCCTGCGGGAGATGGAACCTTCCAGAAGTGGGCAGCTGTGGTGGTGCCTTCTGGAGAGGAGCAGAGATACACGTGCCATGTGCAGCATGAGGGGCTGCCTGAGCCCATCACC-CTGAGATGGGAGCCATCG---TCTCTGCCCTTCATCACCATTCTGGGC-A-------TCATTGCTGGTGTGGTTGTCCTTGTGGTCACTTTGGTGGTTGGAGCTGTGATCTGGAGGAAGAAGTTTTCAGGAGGAAAGGGACCAAGCTATTCTCATGCTGCACGCGACGACAGTACCCAGGGCTCTGATTCGTCTCTAATGGCTCCTAAAGTGTGAGACC-CGCTGCCTGTGGAGAACTGAGCGATGCAGGATCTGTTCATGCTCCCACTTGGTGACATCGAGATCCCCTGACTTCCTGCAGATGGTGTCAGAATGTGTCTGCATTCCTATTAGCATATTGTGAGGACGCAGGAGACTGGCCCCCAAACCCACCATGACCCCTACCATACTGATTTGTGTTCCGTCTCCATCCCTGTCTTTCCTTCATGTTGGGCTGAGTACTGACGCCTTACTTCCCTACTGAAAATGAGAATCCTGATAGGAATTTGTGTTTTGTAATTCTTGGTATGTGGGGATGATGAGGTAATAAAAGAGAACATTTGTAAAATTGCAAGAGAAAATAAATGAAAGCCCTGAGAACCTCCCAGAACCCGCG---------------------
>comp311_c0_seq3_FPKM_all_stomach-E
--------------------------------------------------------------------------------------------------------------------------------------------------------------------------------------------------------------------------------------------------------------------------------------------------------------------------------------------------------------------------------------------------------------------------------------------------------------------------------------------------------------------------------------------------------------------------------------------------------------------------------------------------------------------------------------------------------------------------------------------------------------------------------------------------------------------------------------------------------------------------------------------------------------------------------------------------------------------------------------------------------------------------------------------------------------------------------------------------------------------------------------------------------------------------------------------------------------------------------------------------------------------------------------------------------------------------------------------------------------------------------------------------------------------------------------------------------------------------------------------------TGCGCGCAGAA--TCTCCCAAAACACGGGTGACCCGCCACCCCATCTCT--GACCGTGAGGTGACCCTGAGGTGCTGGGCCCTGGGCTTCTACCCTGCGGAGATCACCCTGACCTGGCAGCGTGATGGGGAGGACCACACCCAGGACACAGAGCTTGTGGAGACCAGGCCTGCGGGAGATGGAACCTTCCAGAAGTGGGCAGCTGTGGTGGTGCCTTCTGGAGAGGAGCAGAGATACACGTGCCATGTGCAGCATGAGGGGCTGCCTGAGCCCATCACC-CTGAGATGGGAGCCATCG---TCTCTGCCCTTCATCACCATTCTGGGC-A-------TCATTGCTGGTGTGGTTGTCCTTGTGGTCACTTTGGTGGTTGGAGCTGTGATCTGGAGGAAGAAGTTCTCAGGAGGAAAAGGACCAAGCTACTCTCATGCTGCACGCGATGACAGTTCCCAGGGCTCTGATTCGTCTCTCATGGCTCTTAAAGTGTGAGACCCCGCTGCCTGTGGAGAACTGAGCGATGCAGGATCTGTTCATGCTCCCACTTGGTGACATCGAGATCCCCTGACTTCCTGCAGATGGTGTCAGAATGTGTCTGCATTCCTATTAGCATATTGTGAGGACGCAGGAGACTGGCCCCCAAACCCACCATGACCCCTACCATACTGATTTGTGTTCCGTCTCCATCCCTGTCTTTCCTTCATGTTGGGCTGAGTACTGACGCCTTACTTCCCTACTGAAAATGAGAATCCTGATAGGAATTTGTGTTTTGTAATTCTTGGTATGTGGGGATGATGAGGTAATAAAAGAGAACATTTGTAAAATTGCAAGAGAAAATAAATGAAAGCCCTGAGAACCTCCCAGAACCCGCG---------------------
>comp311_c0_seq4_FPKM_all_stomach-E
----------------------------------------------------------------------------------------------------------------------------------------------------------------------------------------------------------------------------------------------------------------------------------------------------------------------------------------------------------------------------------------------------------------------------------------------------------------------------------------------------------------------------------------------------------------------------------------------------------------AAAGTTTCCGCATCCGCCTCCTGAG--ACTCACATTTGTCCTCAGACCCCGAGGATGCGGTTCGTGATGTCCCGAACTCTGCTCCTGCTGCTGTTGGGGGCCTTGGCCGCGCCCCAG-ACCTGGGCGGGCTCCCACTCCCTGAGGTATTTCTACACGGCGGTGTCCCGGCCCGGCCTCGGGGAGCCCCGCTTCATCGCCGTGGGCTACGTGGACGACACGCA-----------------------------------------------------------------------------------------------------------------------------------------------------------------------GTTCGTGAGGTTC-GACAGCGACGCCCCGAACCCGAGG-ATGGAGCCGC-GGGCCCCGTGGGTGGAGCAGGAGGGGCGGGAGTATTGGGACCGGGAGACGCGGAC-CGCGAAGAACAGCGCACAGATTTTCCGAGTGGACCTGAACACGATGCTCCGCTAC-------TACAACCAGAGCG------AGTCCGG-GTCGCACAACATCCAGAGAATGTATGGCTGTGACGTGGGACCCGACGGCCGCCTCCTCCGCGGGTACAGTCAGGACTCCTATGACGGCAAGGATTACATCGCCCTGAACGAGGACCTGCGCTCCTGGACCGCGGCGGACACCGCGGCGCAGATCACACGCCGCAAGTGGGAGGAGGCGGGTGCGGCGGAAAACTTAGGGAACTACCTGGAGGGCACGTGCGTGGAGTGGCTCGCCAAATACCTGGACATGGGGAAGGAGACGCTGCTGCGCGCAGAA--TCTCCCAACACACGGGTGACCCACCACCGCATCTCT--GACCATGAGGTGACCCTGAGGTGCTGGGCCCTGGGCTTCTACCCTGCGGAGATCACCCTGACCTGGCAGCGTGATGGGGAGGACCACACCCAGGACACAGAGCTTGTGGAGACCAGGCCTGCGGGAGATGGAACCTTCCAGAAGTGGGCAGCTGTGGTGGTGCCTTCTGGAGAGGAGCAGAGATACACGTGCCATGTGCAGCATGAGGGGCTGCCTGAGCCCATCACC-CTGAGATGGGAGCCATCG---TCTCTGCCCTTCATCACCATTCTGGGC-A-------TCATTGCTGGTGTGGTTGTCCTTGTGGTCACTTTGGTGGTTGGAGCTGTGATCTGGAGGAAGAAGTTTTCAGGAGGAAAGGGACCAAGCTATTCTCATGCTGCACGCGACGACAGTACCCAGGGCTCTGATTCGTCTCTAATGGCTCCTAAAGTGTGAGACC-CGCTGCCTGTGGAGAACTGAGCGATGCAGGATCTGTTCATGCTCCCACTTGGTGACATCGAGATCCCCTGACTTCCTGCAGATGGTGTCAGAATGTGTCTGCATTCCTATTAGCATATTGTGAGGACGCAGGAGACTGGCCCCCAAACCCACCATGACCCCTACCATACTGATTTGTGTTCCGTCTCCATCCCTGTCTTTCCTTCATGTTGGGCTGAGTACTGACGCCTTACTTCCCTACTGAAAATGAGAATCCTGATAGGAATTTGTGTTTTGTAATTCTTGGTATGTGGGGATGATGAGGTAATAAAAGAGAACATTTGTAAAATTGCAAGAGAAAATAAATGAAAGCCCTGAGAACCTCCCAGAACCCGCG---------------------
>comp311_c0_seq5_FPKM_all_stomach-E
----------------------------------------------------------------------------------------------------------------------------------------------------------------------------------------------------------------------------------------------------------------------------------------------------------------------------------------------------------------------------------------------------------------------------------------------------------------------------------------------------------------------------------------------------------------------------------------------------------------AAAGTTTCCGCATCCGCCTCCTGAG--ACTCACATTTGTCCTCAGACCCCGAGGATGCGGTTCGTGATGTCCCGAACTCTGCTCCTGCTGCTGTTGGGGGCCTTGGCCGCGCCCCAG-ACCTGGGCGGGCTCCCACTCCCTGAGGTATTTCTACACGGCGGTGTCCCGGCCCGGCCTCGGGGAGCCCCGCTTCATCGCCGTGGGCTACGTGGACGACACGCA-----------------------------------------------------------------------------------------------------------------------------------------------------------------------GTTCGTGAGGTTC-GACAGCGACGCCCCGAACCCGAGG-ATGGAGCCGC-GGGCCCCGTGGGTGGAGCAGGAGGGGCGGGAGTATTGGGACCGGGAGACGCGGAC-CGCGAAGAACAGCGCACAGATTTTCCGAGTGGACCTGAACACGATGCTCCGCTAC-------TACAACCAGAGCG------AGTCCGG-GTCGCACAACATCCAGAGAATGTATGGCTGTGACGTGGGACCCGACGGCCGCCTCCTCCGCGGGTACAGTCAGGACTCCTATGACGGCAAGGATTACATCGCCCTGAACGAGGACCTGCGCTCCTGGACCGCGGCGGACACCGCGGCGCAGATCACACGCCGCAAGTGGGAGGAGGCGGGTGCGGCGGAAAACTTAGGGAACTACCTGGAGGGCACGTGCGTGGAGTGGCTCGCCAAATACCTGGACATGGGGAAGGAGACGCTGCTGCGCGCAGAA--TCTCCCAACACACGGGTGACCCACCACCGCATCTCT--GACCATGAGGTGACCCTGAGGTGCTGGGCCCTGGGCTTCTACCCTGCGGAGATCACCCTGACCTGGCAGCGTGATGGGGAGGACCACACCCAGGACACAGAGCTTGTGGAGACCAGGCCTGCGGGAGATGGAACCTTCCAGAAGTGGGCAGCTGTGGTGGTGCCTTCTGGAGAGGAGCAGAGATACACGTGCCATGTGCAGCATGAGGGGCTGCCTGAGCCCATCACC-CTGAGATGGGAGCCATCG---TCTCTGCCCTTCATCACCATTCTGGGC-A-------TCATTGCTGGTGTGGTTGTCCTTGTGGTCACTTTGGTGGTTGGAGCTGTGATCTGGAGGAAGAAGTTCTCAGGAGGAAAAGGACCAAGCTACTCTCATGCTGCACGCGATGACAGTTCCCAGGGCTCTGATTCGTCTCTCATGGCTCTTAAAGTGTGAGACCCCGCTGCCTGTGGAGAACTGAGCGATGCAGGATCTGTTCAAACTCCCACTTGGTGACATCAAGATCCCCTGACTTTCTTCAGATGGTGTCAGA-TGTGTCTGTGTTCCTATTAGCATATTGTGAGGACGCAGGAGACTGGCCCCCAAACCCACCATGACCCCTACCATACTGATTTGTGTTCCGTCTCCATCCCTGTCTTTCCTTCATGTTGGGCTGAGTACTGACGCCTTACTTCCCTACTGAAAATGAGAATCCTGATAGGAATTTGTGTTTTGTAATTCTTGGTATGTGGGGATGATGAGGTAATAAAAGAGAACATTTGTAAAATTGCAAGAGAAAATAAATGAAAGCCCTGAGAACCTCCCAGAACCCGCG---------------------
>comp311_c0_seq6_FPKM_all_stomach-E
--------------------------------------------------------------------------------------------------------------------------------------------------------------------------------------------------------------------------------------------------------------------------------------------------------------------------------------------------------------------------------------------------------------------------------------------------------------------------------------------------------------------------------------------------------------------------------------------------------------------------------------------------------------------------------------------------------------------------------------------------------------------------------------------------------------------------------------------------------------------------------------------------------------------------------------------------------------------------------------------------------------------------------------------------------------------------------------------------------------------------------------------------------------------------------------------------------------------------------------------------------------------------------------------------------------------------------------------------------------------------------------------------------------------------------------------------------------------------------------------------TGCGCGCAGAA--TCTCCCAAAACACGGGTGACCCGCCACCCCATCTCT--GACCGTGAGGTGACCCTGAGGTGCTGGGCCCTGGGCTTCTACCCTGCGGAGATCACCCTGACCTGGCAGCGTGATGGGGAGGACCACACCCAGGACACAGAGCTTGTGGAGACCAGGCCTGCGGGAGATGGAACCTTCCAGAAGTGGGCAGCTGTGGTGGTGCCTTCTGGAGAGGAGCAGAGATACACGTGCCATGTGCAGCATGAGGGGCTGCCTGAGCCCATCACC-CTGAGATGGGAGCCATCG---TCTCTGCCCTTCATCACCATTCTGGGC-A-------TCATTGCTGGTGTGGTTGTCCTTGTGGTCACTTTGGTGGTTGGAGCTGTGATCTGGAGGAAGAAGTTTTCAGGAGGAAAGGGACCAAGCTATTCTCATGCTGCACGCGACGACAGTACCCAGGGCTCTGATTCGTCTCTAATGGCTCCTAAAGTGTGAGACC-CGCTGCCTGTGGAGAACTGAGCGATGCAGGATCTGTTCAAACTCCCACTTGGTGACATCAAGATCCCCTGACTTTCTTCAGATGGTGTCAGA-TGTGTCTGTGTTCCTATTAGCATATTGTGAGGACGCAGGAGACTGGCCCCCAAACCCACCATGACCCCTACCATACTGATTTGTGTTCCGTCTCCATCCCTGTCTTTCCTTCATGTTGGGCTGAGTACTGACGCCTTACTTCCCTACTGAAAATGAGAATCCTGATAGGAATTTGTGTTTTGTAATTCTTGGTATGTGGGGATGATGAGGTAATAAAAGAGAACATTTGTAAAATTGCAAGAGAAAATAAATGAAAGCCCTGAGAACCTCCCAGAACCCGCG---------------------
>comp311_c0_seq7_FPKM_all_stomach-E
----------------------------------------------------------------------------------------------------------------------------------------------------------------------------------------------------------------------------------------------------------------------------------------------------------------------------------------------------------------------------------------------------------------------------------------------------------------------------------------------------------------------------------------------------------------------------------------------------------------AAAGTTTCCGCATCCGCCTCCTGAG--ACTCACATTTGTCCTCAGACCCCGAGGATGCGGTTCGTGATGTCCCGAACTCTGCTCCTGCTGCTGTTGGGGGCCTTGGCCGCGCCCCAG-ACCTGGGCGGGCTCCCACTCCCTGAGGTATTTCTACACGGCGGTGTCCCGGCCCGGCCTCGGGGAGCCCCGCTTCATCGCCGTGGGCTACGTGGACGACACGCA-----------------------------------------------------------------------------------------------------------------------------------------------------------------------GTTCGTGAGGTTC-GACAGCGACGCCCCGAACCCGAGG-ATGGAGCCGC-GGGCCCCGTGGGTGGAGCAGGAGGGGCGGGAGTATTGGGACCGGGAGACGCGGAC-CGCGAAGAACAGCGCACAGATTTTCCGAGTGGACCTGAACACGATGCTCCGCTAC-------TACAACCAGAGCG------AGTCCGG-GTCGCACAACATCCAGAGAATGTATGGCTGTGACGTGGGACCCGACGGCCGCCTCCTCCGCGGGTACAGTCAGGACTCCTATGACGGCAAGGATTACATCGCCCTGAACGAGGACCTGCGCTCCTGGACCGCGGCGGACACCGCGGCGCAGATCACACGCCGCAAGTGGGAGGAGGCGGGTGCGGCGGAAAACTTAGGGAACTACCTGGAGGGCACGTGCGTGGAGTGGCTCGCCAAATACCTGGACATGGGGAAGGAGACGCTGCTGCGCGCAGAA--TCTCCCAACACACGGGTGACCCACCACCGCATCTCT--GACCATGAGGTGACCCTGAGGTGCTGGGCCCTGGGCTTCTACCCTGCGGAGATCACCCTGACCTGGCAGCGTGATGGGGAGGACCACACCCAGGACACAGAGCTTGTGGAGACCAGGCCTGCGGGAGATGGAACCTTCCAGAAGTGGGCAGCTGTGGTGGTGCCTTCTGGAGAGGAGCAGAGATACACGTGCCATGTGCAGCATGAGGGGCTGCCTGAGCCCATCACC-CTGAGATGGGAGCCATCG---TCTCTGCCCTTCATCACCATTCTGGGC-A-------TCATTGCTGGTGTGGTTGTCCTTGTGGTCACTTTGGTGGTTGGAGCTGTGATCTGGAGGAAGAAGTTCTCAGGAGGAAAAGGACCAAGCTACTCTCATGCTGCACGCGATGACAGTTCCCAGGGCTCTGATTCGTCTCTCATGGCTCTTAAAGTGTGAGACCCCGCTGCCTGTGGAGAACTGAGCGATGCAGGATCTGTTCATGCTCCCACTTGGTGACATCGAGATCCCCTGACTTCCTGCAGATGGTGTCAGAATGTGTCTGCATTCCTATTAGCATATTGTGAGGACGCAGGAGACTGGCCCCCAAACCCACCATGACCCCTACCATACTGATTTGTGTTCCGTCTCCATCCCTGTCTTTCCTTCATGTTGGGCTGAGTACTGACGCCTTACTTCCCTACTGAAAATGAGAATCCTGATAGGAATTTGTGTTTTGTAATTCTTGGTATGTGGGGATGATGAGGTAATAAAAGAGAACATTTGTAAAATTGCAAGAGAAAATAAATGAAAGCCCTGAGAACCTCCCAGAACCCGCG---------------------
>comp311_c0_seq8_FPKM_all_stomach-E
--------------------------------------------------------------------------------------------------------------------------------------------------------------------------------------------------------------------------------------------------------------------------------------------------------------------------------------------------------------------------------------------------------------------------------------------------------------------------------------------------------------------------------------------------------------------------------------------------------------------------------------------------------------------------------------------------------------------------------------------------------------------------------------------------------------------------------------------------------------------------------------------------------------------------------------------------------------------------------------------------------------------------------------------------------------------------------------------------------------------------------------------------------------------------------------------------------------------------------------------------------------------------------------------------------------------------------------------------------------------------------------------------------------------------------------------------------------------------------------------------TGCGCGCAGAA--TCTCCCAAAACACGGGTGACCCGCCACCCCATCTCT--GACCGTGAGGTGACCCTGAGGTGCTGGGCCCTGGGCTTCTACCCTGCGGAGATCACCCTGACCTGGCAGCGTGATGGGGAGGACCACACCCAGGACACAGAGCTTGTGGAGACCAGGCCTGCGGGAGATGGAACCTTCCAGAAGTGGGCAGCTGTGGTGGTGCCTTCTGGAGAGGAGCAGAGATACACGTGCCATGTGCAGCATGAGGGGCTGCCTGAGCCCATCACC-CTGAGATGGGAGCCATCG---TCTCTGCCCTTCATCACCATTCTGGGC-A-------TCATTGCTGGTGTGGTTGTCCTTGTGGTCACTTTGGTGGTTGGAGCTGTGATCTGGAGGAAGAAGTTCTCAGGAGGAAAAGGACCAAGCTACTCTCATGCTGCACGCGATGACAGTTCCCAGGGCTCTGATTCGTCTCTCATGGCTCTTAAAGTGTGAGACCCCGCTGCCTGTGGAGAACTGAGCGATGCAGGATCTGTTCAAACTCCCACTTGGTGACATCAAGATCCCCTGACTTTCTTCAGATGGTGTCAGA-TGTGTCTGTGTTCCTATTAGCATATTGTGAGGACGCAGGAGACTGGCCCCCAAACCCACCATGACCCCTACCATACTGATTTGTGTTCCGTCTCCATCCCTGTCTTTCCTTCATGTTGGGCTGAGTACTGACGCCTTACTTCCCTACTGAAAATGAGAATCCTGATAGGAATTTGTGTTTTGTAATTCTTGGTATGTGGGGATGATGAGGTAATAAAAGAGAACATTTGTAAAATTGCAAGAGAAAATAAATGAAAGCCCTGAGAACCTCCCAGAACCCGCG---------------------
>comp154_c2_seq1_FPKM_all_testes-E
-------------------------------------------------------------------------------------------------------------------------------------------------------------------------------------------------------------------------------------------------------------------------------------------------------------------------------------------------------------------------------------------------------------------------------------------------------------------------------------------------------------------------------------------------------------------------------------------------------------------GTTTCCGCATCCGCCTCCTGAG--ACTCACATTTGTCCTCAGACCCCGAGGATGCGGTTCGTGATGTCCCGAACTCTGCTCCTGCTGCTGTTGGGGGCCTTGGCCGCGCCCCAG-ACCTGGGCGGGCTCCCACTCCCTGAGGTATTTCTACACGGCGGTGTCCCGGCCCGGCCTCGGGGAGCCCCGCTTCATCGCCGTGGGCTACGTGGACGACACGCA-----------------------------------------------------------------------------------------------------------------------------------------------------------------------GTTCGTGCGGTTC-GACAGCGACGCCCCGAATCCGAGG-ATGGAGCCGC-GGGCCCCGTGGGTGGAGCAGGAGGGGCGGGAGTATTGGGACCGGGAGACGCGGAC-CGCGAAGAACAGCGCACAGATTTTCCGAGTGGACCTGAACACGATGCTCCGCTAC-------TACAACCAGAGCG------AGTCCGG-GTCGCACAACATCCAGAGAATGTATGGCTGTGACGTGGGACCCGACGGCCGCCTCCTCCGCGGGTACAGTCAGGACTCCTATGACGGCAAGGATTACATCGCCCTGAACGAGGACCTGCGCTCCTGGACCGCGGCGGACACCGCGGCGCAGATCACACGCCGCAAGTGGGAGGAGGCGGGTGCGGCGGAAAACTTAGGGAACTACCTGGAGGGCACGTGCGTGGAGTGGCTCGCCAAATACCTGGACATGGGGAAGGAGACGCTGCTGCGCGCAGAA--TCTCCCAACACACGGGTGACCCACCACCGCATCTCT--GACCATGAGGTGACCCTGAGGTGCTGGGCCCTGGGCTTCTACCCTGCGGAGATCACCCTGACCTGGCAGCGTGATGGGGAGGACCACACCCAGGACACAGAGCTTGTGGAGACCAGGCCTGCGGGAGATGGAACCTTCCAGAAGTGGGCAGCTGTGGTGGTGCCTTCTGGAGAGGAGCAGAGATACACGTGCCATGTGCAGCATGAGGGGCTGCCTGAGCCCATCACC-CTGAGATGGGAGCCATCG---TCTCTGCCCTTCATCACCATTCTGGGC-A-------TCATTGCTGGTGTGGTTGTCCTTGTGGTCACTTTGGTGGTTGGAGCTGTGATCTGGAGGAAGAAGTTTTCAGGAGGAAAGGGACCAAGCTATTCTCATGCTGCACGCGACGACAGTACCCAGGGCTCTGATTCGTCTCTAATGGCTCCTAAAGTGTGAGACC-CGCTGCCTGTGGAGAACTGAGCGATGCAGGATCTGTTCATGCTCCCACTTGGTGACATCGAGATCCCCTGACTTCCTGCAGATGGTGTCAGAATGTGTCTGCATTCCTATTAGCATATTGTGAGGACGCAGGAGACTGGCCCCCAAACCCACCATGACCCCTACCATACTGATTTGTGTTCCGTCTCCATCCCTGTCTTTCCTTCATGTTGGGCTGAGTACTGACGCCTTACTTCCCTACTGAAAATGAGAATCCTGATAGGAATTTGTGTTTTGTAATTCTTGGTATGTGGGGATGATGAGGTAATAAAAGAGAACATTTGTAAAATTGCAAGAGAAAATAAATGAAAGCCCTGAGAACCTCCCAGAACCCGCAAGATCGGA-------------
>comp154_c2_seq2_FPKM_all_testes-E
-------------------------------------------------------------------------------------------------------------------------------------------------------------------------------------------------------------------------------------------------------------------------------------------------------------------------------------------------------------------------------------------------------------------------------------------------------------------------------------------------------------------------------------------------------------------------------------------------------------------GTTTCCGCATCCGCCTCCTGAG--ACTCACATTTGTCCTCAGACCCCGAGGATGCGGTTCGTGATGTCCCGAACTCTGCTCCTGCTGCTGTTGGGGGCCTTGGCCGCGCCCCAG-ACCTGGGCGGGCTCCCACTCCCTGAGGTATTTCTACACGGCGGTGTCCCGGCCCGGCCTCGGGGAGCCCCGCTTCATCGCCGTGGGCTACGTGGACGACACGCA-----------------------------------------------------------------------------------------------------------------------------------------------------------------------GTTCGTGCGGTTC-GACAGCGACGCCCCGAATCCGAGG-ATGGAGCCGC-GGGCCCCGTGGGTGGAGCAGGAGGGGCGGGAGTATTGGGACCGGGAGACGCGGAC-CGCGAAGAACAGCGCACAGATTTTCCGAGTGGACCTGAACACGATGCTCCGCTAC-------TACAACCAGAGCG------AGTCCGG-GTCGCACAACATCCAGAGAATGTATGGCTGTGACGTGGGACCCGACGGCCGCCTCCTCCGCGGGTACAGTCAGGACTCCTATGACGGCAAGGATTACATCGCCCTGAACGAGGACCTGCGCTCCTGGACCGCGGCGGACACCGCGGCGCAGATCACACGCCGCAAGTGGGAGGAGGCGGGTGCGGCGGAAAACTTAGGGAACTACCTGGAGGGCACGTGCGTGGAGTGGCTCGCCAAATACCTGGACATGGGGAAGGAGACGCTGCTGCGCGCAGAA--TCTCCCAACACACGGGTGACCCACCACCGCATCTCT--GACCATGAGGTGACCCTGAGGTGCTGGGCCCTGGGCTTCTACCCTGCGGAGATCACCCTGACCTGGCAGCGTGATGGGGAGGACCACACCCAGGACACAGAGCTTGTGGAGACCAGGCCTGCGGGAGATGGAACCTTCCAGAAGTGGGCAGCTGTGGTGGTGCCTTCTGGAGAGGAGCAGAGATACACGTGCCATGTGCAGCATGAGGGGCTGCCTGAGCCCATCACC-CTGAGATGGGAGCCATCG---TCTCTGCCCTTCATCACCATTCTGGGC-A-------TCATTGCTGGTGTGGTTGTCCTTGTGGTCACTTTGGTGGTTGGAGCTGTGATCTGGAGGAAGAAGTTCTCAGGAGGAAAAGGACCAAGCTACTCTCATGCTGCACGCGATGACAGTTCCCAGGGCTCTGATTCGTCTCTCATGGCTCTTAAAGTGTGAGACCCCGCTGCCTGTGGAGAACTGAGCGATGCAGGATCTGTTCATGCTCCCACTTGGTGACATCGAGATCCCCTGACTTCCTGCAGATGGTGTCAGAATGTGTCTGCATTCCTATTAGCATATTGTGAGGACGCAGGAGACTGGCCCCCAAACCCACCATGACCCCTACCATACTGATTTGTGTTCCGTCTCCATCCCTGTCTTTCCTTCATGTTGGGCTGAGTACTGACGCCTTACTTCCCTACTGAAAATGAGAATCCTGATAGGAATTTGTGTTTTGTAATTCTTGGTATGTGGGGATGATGAGGTAATAAAAGAGAACATTTGTAAAATTGCAAGAGAAAATAAATGAAAGCCCTGAGAACCTCCCAGAACCCGCAAGATCGGA-------------
>comp154_c2_seq3_FPKM_all_testes-E
-------------------------------------------------------------------------------------------------------------------------------------------------------------------------------------------------------------------------------------------------------------------------------------------------------------------------------------------------------------------------------------------------------------------------------------------------------------------------------------------------------------------------------------------------------------------------------------------------------------------GTTTCCGCATCCGCCTCCTGAG--ACTCACATTTGTCCTCAGACCCCGAGGATGCGGTTCGTGATGTCCCGAACTCTGCTCCTGCTGCTGTTGGGGGCCTTGGCCGCGCCCCAG-ACCTGGGCGGGCTCCCACTCCCTGAGGTATTTCTACACGGCGGTGTCCCGGCCCGGCCTCGGGGAGCCCCGCTTCATCGCCGTGGGCTACGTGGACGACACGCA-----------------------------------------------------------------------------------------------------------------------------------------------------------------------GTTCGTGCGGTTC-GACAGCGACGCCCCGAATCCGAGG-ATGGAGCCGC-GGGCCCCGTGGGTGGAGCAGGAGGGGCGGGAGTATTGGGACCGGGAGACGCGGAC-CGCGAAGAACAGCGCACAGATTTTCCGAGTGGACCTGAACACGATGCTCCGCTAC-------TACAACCAGAGCG------AGTCCGG-GTCGCACAACATCCAGAGAATGTATGGCTGTGACGTGGGACCCGACGGCCGCCTCCTCCGCGGGTACAGTCAGGACTCCTATGACGGCAAGGATTACATCGCCCTGAACGAGGACCTGCGCTCCTGGACCGCGGCGGACACCGCGGCGCAGATCACACGCCGCAAGTGGGAGGAGGCGGGTGCGGCGGAAAACTTAGGGAACTACCTGGAGGGCACGTGCGTGGAGTGGCTCGCCAAATACCTGGACATGGGGAAGGAGACGCTGCTGCGCGCAGAA--TCTCCCAACACACGGGTGACCCACCACCGCATCTCT--GACCATGAGGTGACCCTGAGGTGCTGGGCCCTGGGCTTCTACCCTGCGGAGATCACCCTGACCTGGCAGCGTGATGGGGAGGACCACACCCAGGACACAGAGCTTGTGGAGACCAGGCCTGCGGGAGATGGAACCTTCCAGAAGTGGGCAGCTGTGGTGGTGCCTTCTGGAGAGGAGCAGAGATACACGTGCCATGTGCAGCATGAGGGGCTGCCTGAGCCCATCACC-CTGAGATGGGAGCCATCG---TCTCTGCCCTTCATCACCATTCTGGGC-A-------TCATTGCTGGTGTGGTTGTCCTTGTGGTCACTTTGGTGGTTGGAGCTGTGATCTGGAGGAAGAAGTTTTCAGGAGGAAAGGGACCAAGCTATTCTCATGCTGCACGCGACGACAGTACCCAGGGCTCTGATTCGTCTCTAATGGCTCCTAAAGTGTGAGACC-CGCTGCCTGTGGAGAACTGAGCGATGCAGGATCTGTTCAAACTCCCACTTGGTGACATCAAGATCCCCTGACTTTCTTCAGATGGTGTCAGA-TGTGTCTGTGTTCCTATTAGCATATTGTGAGGACGCAGGAGACTGGCCCCCAAACCCACCATGACCCCTACCATACTGATTTGTGTTCCGTCTCCATCCCTGTCTTTCCTTCATGTTGGGCTGAGTACTGACGCCTTACTTCCCTACTGAAAATGAGAATCCTGATAGGAATTTGTGTTTTGTAATTCTTGGTATGTGGGGATGATGAGGTAATAAAAGAGAACATTTGTAAAATTGCAAGAGAAAATAAATGAAAGCCCTGAGAACCTCCCAGAACCCGCAAGATCGGA-------------
>comp154_c2_seq4_FPKM_all_testes-E
-------------------------------------------------------------------------------------------------------------------------------------------------------------------------------------------------------------------------------------------------------------------------------------------------------------------------------------------------------------------------------------------------------------------------------------------------------------------------------------------------------------------------------------------------------------------------------------------------------------------GTTTCCGCATCCGCCTCCTGAG--ACTCACATTTGTCCTCAGACCCCGAGGATGCGGTTCGTGATGTCCCGAACTCTGCTCCTGCTGCTGTTGGGGGCCTTGGCCGCGCCCCAG-ACCTGGGCGGGCTCCCACTCCCTGAGGTATTTCTACACGGCGGTGTCCCGGCCCGGCCTCGGGGAGCCCCGCTTCATCGCCGTGGGCTACGTGGACGACACGCA-----------------------------------------------------------------------------------------------------------------------------------------------------------------------GTTCGTGCGGTTC-GACAGCGACGCCCCGAATCCGAGG-ATGGAGCCGC-GGGCCCCGTGGGTGGAGCAGGAGGGGCGGGAGTATTGGGACCGGGAGACGCGGAC-CGCGAAGAACAGCGCACAGATTTTCCGAGTGGACCTGAACACGATGCTCCGCTAC-------TACAACCAGAGCG------AGTCCGG-GTCGCACAACATCCAGAGAATGTATGGCTGTGACGTGGGACCCGACGGCCGCCTCCTCCGCGGGTACAGTCAGGACTCCTATGACGGCAAGGATTACATCGCCCTGAACGAGGACCTGCGCTCCTGGACCGCGGCGGACACCGCGGCGCAGATCACACGCCGCAAGTGGGAGGAGGCGGGTGCGGCGGAAAACTTAGGGAACTACCTGGAGGGCACGTGCGTGGAGTGGCTCGCCAAATACCTGGACATGGGGAAGGAGACGCTGCTGCGCGCAGAA--TCTCCCAACACACGGGTGACCCACCACCGCATCTCT--GACCATGAGGTGACCCTGAGGTGCTGGGCCCTGGGCTTCTACCCTGCGGAGATCACCCTGACCTGGCAGCGTGATGGGGAGGACCACACCCAGGACACAGAGCTTGTGGAGACCAGGCCTGCGGGAGATGGAACCTTCCAGAAGTGGGCAGCTGTGGTGGTGCCTTCTGGAGAGGAGCAGAGATACACGTGCCATGTGCAGCATGAGGGGCTGCCTGAGCCCATCACC-CTGAGATGGGAGCCATCG---TCTCTGCCCTTCATCACCATTCTGGGC-A-------TCATTGCTGGTGTGGTTGTCCTTGTGGTCACTTTGGTGGTTGGAGCTGTGATCTGGAGGAAGAAGTTCTCAGGAGGAAAAGGACCAAGCTACTCTCATGCTGCACGCGATGACAGTTCCCAGGGCTCTGATTCGTCTCTCATGGCTCTTAAAGTGTGAGACCCCGCTGCCTGTGGAGAACTGAGCGATGCAGGATCTGTTCAAACTCCCACTTGGTGACATCAAGATCCCCTGACTTTCTTCAGATGGTGTCAGA-TGTGTCTGTGTTCCTATTAGCATATTGTGAGGACGCAGGAGACTGGCCCCCAAACCCACCATGACCCCTACCATACTGATTTGTGTTCCGTCTCCATCCCTGTCTTTCCTTCATGTTGGGCTGAGTACTGACGCCTTACTTCCCTACTGAAAATGAGAATCCTGATAGGAATTTGTGTTTTGTAATTCTTGGTATGTGGGGATGATGAGGTAATAAAAGAGAACATTTGTAAAATTGCAAGAGAAAATAAATGAAAGCCCTGAGAACCTCCCAGAACCCGCAAGATCGGA-------------
>comp32_c0_seq1_FPKM_all_spleen-E
---------------------------------------------------------------------------------------------------------------------------------------------------------------------------------------------------------------------------------------------------------------------------------------------------------------------------------------------------------------------------------------------------------------------------------------------------------------------------------------------------------------------------------------------------------------------------------------------------------------------------CAGCAGGAGCAGAGTTCGGGACATTTGTCCTCAGACCCCGAGGATGCGGTTCGTGATGTCCCGAACTCTGCTCCTGCTGCTGTTGGGGGCCTTGGCCGCGCCCCAG-ACCTGGGCGGGCTCCCACTCCCTGAGGTATTTCTACACGGCGGTGTCCCGGCCCGGCCTCGGGGAGCCCCGCTTCATCGCCGTGGGCTACGTGGACGACACGCA-----------------------------------------------------------------------------------------------------------------------------------------------------------------------GTTCGTGAGGTTC-GACAGCGACGCCCCGAACCCGAGG-ATGGAGCCGC-GGGCCCCGTGGGTGGAGCAGGAGGGGCGGGAGTATTGGGACCGGGAGACGCGGAC-CGCGAAGAACAGCGCACAGATTTTCCGAGTGGACCTGAACACGATGCTCCGCTAC-------TACAACCAGAGCG------AGTCCGG-GTCGCACAACATCCAGAGAATGTATGGCTGTGACGTGGGACCCGACGGCCGCCTCCTCCGCGGGTACAGTCAGGACTCCTATGACGGCAAGGATTACATCGCCCTGAACGAGGACCTGCGCTCCTGGACCGCGGCGGACACCGCGGCGCAGATCACACGCCGCAAGTGGGAGGAGGCGGGTGCGGCGGAAAACTTAGGGAACTACCTGGAGGGCACGTGCGTGGAGTGGCTCGCCAAATACCTGGACATGGGGAAGGAGACGCTGCTGCGCGCAGAA--TCTCCCAACACACGGGTGACCCACCACCGCATCTCT--GACCATGAGGTGACCCTGAGGTGCTGGGCCCTGGGCTTCTACCCTGCGGAGATCACCCTGACCTGGCAGCGTGATGGGGAGGACCACACCCAGGACACAGAGCTTGTGGAGACCAGGCCTGCGGGAGATGGAACCTTCCAGAAGTGGGCAGCTGTGGTGGTGCCTTCTGGAGAGGAGCAGAGATACACGTGCCATGTGCAGCATGAGGGGCTGCCTGAGCCCATCACC-CTGAGATGGGAGCCATCG---TCTCTGCCCTTCATCACCATTCTGGGC-A-------TCATTGCTGGTGTGGTTGTCCTTGTGGTCACTTTGGTGGTTGGAGCTGTGATCTGGAGGAAGAAGTTCTCAGGAGGAAAAGGACCAAGCTACTCTCATGCTGCACGCGATGACAGTTCCCAGGGCTCTGATTCGTCTCTCATGGCTCTTAAAGTGTGAGACCCCGCTGCCTGTGGAGAACTGAGCGATGCAGGATCTGTTCAAACTCCCACTTGGTGACATCAAGATCCCCTGACTTTCTTCAGATGGTGTCAGA-TGTGTCTGTGTTCCTATTAGCATATTGTGAGGACGCAGGAGACTGGCCCCCAAACCCACCATGACCCCTACCATACTGATTTGTGTTCCGTCTCCATCCCTGTCTTTCCTTCATGTTGGGCTGAGTACTGACGCCTTACTTCCCTACTGAAAATGAGAATCCTGATAGGAATTTGTGTTTTGTAATTCTTGGTATGTGGGGATGATGAGGTAATAAAAGAGAACATTTGTAAAATTGCAAGAGAAAATAAATGAAAGCCCTGAGAACCTCCCAGAACCCGCAAAAAAAAAAAAAAAAAAAAAA
>comp32_c0_seq2_FPKM_all_spleen-E
---------------------------------------------------------------------------------------------------------------------------------------------------------------------------------------------------------------------------------------------------------------------------------------------------------------------------------------------------------------------------------------------------------------------------------------------------------------------------------------------------------------------------------------------------------------------------------------------------------------------------CAGCAGGAGCAGAGTTCGGGACATTTGTCCTCAGACCCCGAGGATGCGGTTCGTGATGTCCCGAACTCTGCTCCTGCTGCTGTTGGGGGCCTTGGCCGCGCCCCAG-ACCTGGGCGGGCTCCCACTCCCTGAGGTATTTCTACACGGCGGTGTCCCGGCCCGGCCTCGGGGAGCCCCGCTTCATCGCCGTGGGCTACGTGGACGACACGCA-----------------------------------------------------------------------------------------------------------------------------------------------------------------------GTTCGTGAGGTTC-GACAGCGACGCCCCGAACCCGAGG-ATGGAGCCGC-GGGCCCCGTGGGTGGAGCAGGAGGGGCGGGAGTATTGGGACCGGGAGACGCGGAC-CGCGAAGAACAGCGCACAGATTTTCCGAGTGGACCTGAACACGATGCTCCGCTAC-------TACAACCAGAGCG------AGTCCGG-GTCGCACAACATCCAGAGAATGTATGGCTGTGACGTGGGACCCGACGGCCGCCTCCTCCGCGGGTACAGTCAGGACTCCTATGACGGCAAGGATTACATCGCCCTGAACGAGGACCTGCGCTCCTGGACCGCGGCGGACACCGCGGCGCAGATCACACGCCGCAAGTGGGAGGAGGCGGGTGCGGCGGAAAACTTAGGGAACTACCTGGAGGGCACGTGCGTGGAGTGGCTCGCCAAATACCTGGACATGGGGAAGGAGACGCTGCTGCGCGCAGAA--TCTCCCAACACACGGGTGACCCACCACCGCATCTCT--GACCATGAGGTGACCCTGAGGTGCTGGGCCCTGGGCTTCTACCCTGCGGAGATCACCCTGACCTGGCAGCGTGATGGGGAGGACCACACCCAGGACACAGAGCTTGTGGAGACCAGGCCTGCGGGAGATGGAACCTTCCAGAAGTGGGCAGCTGTGGTGGTGCCTTCTGGAGAGGAGCAGAGATACACGTGCCATGTGCAGCATGAGGGGCTGCCTGAGCCCATCACC-CTGAGATGGGAGCCATCG---TCTCTGCCCTTCATCACCATTCTGGGC-A-------TCATTGCTGGTGTGGTTGTCCTTGTGGTCACTTTGGTGGTTGGAGCTGTGATCTGGAGGAAGAAGTTTTCAGGAGGAAAGGGACCAAGCTATTCTCATGCTGCACGCGACGACAGTACCCAGGGCTCTGATTCGTCTCTAATGGCTCCTAAAGTGTGAGACC-CGCTGCCTGTGGAGAACTGAGCGATGCAGGATCTGTTCAAACTCCCACTTGGTGACATCAAGATCCCCTGACTTTCTTCAGATGGTGTCAGA-TGTGTCTGTGTTCCTATTAGCATATTGTGAGGACGCAGGAGACTGGCCCCCAAACCCACCATGACCCCTACCATACTGATTTGTGTTCCGTCTCCATCCCTGTCTTTCCTTCATGTTGGGCTGAGTACTGACGCCTTACTTCCCTACTGAAAATGAGAATCCTGATAGGAATTTGTGTTTTGTAATTCTTGGTATGTGGGGATGATGAGGTAATAAAAGAGAACATTTGTAAAATTGCAAGAGAAAATAAATGAAAGCCCTGAGAACCTCCCAGAACCCGCAAAAAAAAAAAAAAAAAAAAAA
>comp32_c0_seq3_FPKM_all_spleen-E
---------------------------------------------------------------------------------------------------------------------------------------------------------------------------------------------------------------------------------------------------------------------------------------------------------------------------------------------------------------------------------------------------------------------------------------------------------------------------------------------------------------------------------------------------------------------------------------------------------------------------CAGCAGGAGCAGAGTTCGGGACATTTGTCCTCAGACCCCGAGGATGCGGTTCGTGATGTCCCGAACTCTGCTCCTGCTGCTGTTGGGGGCCTTGGCCGCGCCCCAG-ACCTGGGCGGGCTCCCACTCCCTGAGGTATTTCTACACGGCGGTGTCCCGGCCCGGCCTCGGGGAGCCCCGCTTCATCGCCGTGGGCTACGTGGACGACACGCA-----------------------------------------------------------------------------------------------------------------------------------------------------------------------GTTCGTGAGGTTC-GACAGCGACGCCCCGAACCCGAGG-ATGGAGCCGC-GGGCCCCGTGGGTGGAGCAGGAGGGGCGGGAGTATTGGGACCGGGAGACGCGGAC-CGCGAAGAACAGCGCACAGATTTTCCGAGTGGACCTGAACACGATGCTCCGCTAC-------TACAACCAGAGCG------AGTCCGG-GTCGCACAACATCCAGAGAATGTATGGCTGTGACGTGGGACCCGACGGCCGCCTCCTCCGCGGGTACAGTCAGGACTCCTATGACGGCAAGGATTACATCGCCCTGAACGAGGACCTGCGCTCCTGGACCGCGGCGGACACCGCGGCGCAGATCACACGCCGCAAGTGGGAGGAGGCGGGTGCGGCGGAAAACTTAGGGAACTACCTGGAGGGCACGTGCGTGGAGTGGCTCGCCAAATACCTGGACATGGGGAAGGAGACGCTGCTGCGCGCAGAA--TCTCCCAACACACGGGTGACCCACCACCGCATCTCT--GACCATGAGGTGACCCTGAGGTGCTGGGCCCTGGGCTTCTACCCTGCGGAGATCACCCTGACCTGGCAGCGTGATGGGGAGGACCACACCCAGGACACAGAGCTTGTGGAGACCAGGCCTGCGGGAGATGGAACCTTCCAGAAGTGGGCAGCTGTGGTGGTGCCTTCTGGAGAGGAGCAGAGATACACGTGCCATGTGCAGCATGAGGGGCTGCCTGAGCCCATCACC-CTGAGATGGGAGCCATCG---TCTCTGCCCTTCATCACCATTCTGGGC-A-------TCATTGCTGGTGTGGTTGTCCTTGTGGTCACTTTGGTGGTTGGAGCTGTGATCTGGAGGAAGAAGTTCTCAGGAGGAAAAGGACCAAGCTACTCTCATGCTGCACGCGATGACAGTTCCCAGGGCTCTGATTCGTCTCTCATGGCTCTTAAAGTGTGAGACCCCGCTGCCTGTGGAGAACTGAGCGATGCAGGATCTGTTCATGCTCCCACTTGGTGACATCGAGATCCCCTGACTTCCTGCAGATGGTGTCAGAATGTGTCTGCATTCCTATTAGCATATTGTGAGGACGCAGGAGACTGGCCCCCAAACCCACCATGACCCCTACCATACTGATTTGTGTTCCGTCTCCATCCCTGTCTTTCCTTCATGTTGGGCTGAGTACTGACGCCTTACTTCCCTACTGAAAATGAGAATCCTGATAGGAATTTGTGTTTTGTAATTCTTGGTATGTGGGGATGATGAGGTAATAAAAGAGAACATTTGTAAAATTGCAAGAGAAAATAAATGAAAGCCCTGAGAACCTCCCAGAACCCGCAAAAAAAAAAAAAAAAAAAAAA
>comp120_c0_seq1_FPKM_all_lung-E
-------------------------------------------------------------------------------------------------------------------------------------------------------------------------------------------------------------------------------------------------------------------------------------------------------------------------------------------------------------------------------------------------------AGGGTCTCAGGTCCCAGGGCGGTGTCGGGGGCGGGGAAGCCCAGTGTTGGGGAGTCCCCATCTGCCCTGGTTTCACTTCTCCCTGTCACAACCTGTGTCAGGTCCTTCTGCCTGGATACTGATGACGCGGCCTCGGTTCACAGTCTTATTAGTGTCCGATTTCCGAAGAAGCCAAGCAGCGGCACCGCGGTTCCGGGGTATCAAGTTTCCGCACCCGCCTCCTTAG--ACTCACATTTCTCCCCAGACCCCGAGGATGCGGTTCCTGATGTCCCGAACTGTGCTCCTGCTGCTGTTGGGGGCCCTGGCCGTGACCCAG-ACCTGGGCGGGCTCCCACTCCCTGAGGTATTTCTACACGGCGGTGTCCCGGCCCGGCCTCGGGGAGCCCCGCTTCATCGCCGTGGGCTACGTGGACGACACGCA-----------------------------------------------------------------------------------------------------------------------------------------------------------------------GTTCGTGCGGTTC-GACAGCGACGCCCCGAATCCGAGG-ATGGAGCCGC-GGGCCCCGTGGGTGGAGCAGGAGGGGCCGGAGTATTGGGACGAGCAGACGCGGAA-CGAGAAGAACAACGCACAGATTTTCCGAGTGGACCTGAACACGATGCTCCGCTAC-------TACAACCAGAGCG------AGTCCGG-GTCGCACAACATCCAGAGAATGTATGGCTGTGACGTGGGACCCGACGGCCGCCTCCTCCGCGGGTACAGTCAGGACTCCTATGACGGCAAGGATTACATCGCCCTGAACGAGGACCTGCGCTCCTGGACCGCGGCGGACACCGCGGCGCAGATCACACGCCGCAAGTGGGAGGAGGCGGGTGCGGCGGAAAACTTAGGGAACTACCTGGAGGGCACGTGCGTGGAGTGGCTCGCCAAATACCTGGACATGGGGAAGGAGACGCTGCTGCGCGCAGAA--TCTCCCAACACACGGGTGACCCACCACCGCATCTCT--GACCATGAGGTGACCCTGAGGTGCTGGGCCCTGGGCTTCTACCCTGCGGAGATCACCCTGACCTGGCAGCGTGATGGGGAGGACCACACCCAGGACACAGAGCTTGTGGAGACCAGGCCTGCGGGAGATGGAACCTTCCAGAAGTGGGCAGCTGTGGTGGTGCCTTCTGGAGAGGAGCAGAGATACACGTGCCATGTGCAGCATGAGGGGCTGCCTGAGCCCATCACC-CTGAGATGGGAGCCATCG---TCTCTGCCCTTCATCACCATTCTGGGC-A-------TCATTGCTGGTGTGGTTGTCCTTGTGGTCACTTTGGTGGTTGGAGCTGTGATCTGGAGGAAGAAGTTTTCAGGAGGAAAGGGACCAAGCTATTCTCATGCTGCACGCGACGACAGTACCCAGGGCTCTGATTCGTCTCTAATGGCTCCTAAAGTGTGAGACC-CGCTGCCTGTGGAGAACTGAGCGATGCAGGATCTGTTCATGCTCCCACTTGGTGACATCGAGATCCCCTGACTTCCTGCAGATGGTGTCAGAATGTGTCTGCATTCCTATTAGCATATTGTGAGGACGCAGGAGACTGGCCCCCAAACCCACCATGACCCCTACCATACTGATTTGTGTTCCGTCTCCATCCCTGTCTTTCCTTCATGTTGGGCTGAGTACTGACGCCTTACTTCCCTACTGAAAATGAGAATCCTGATAGGAATTTGTGTTTTGTAATTCTTGGTATGTGGGGATGATGAGGTAATAAAAGAGAACATTTGTAAAATTGCAAGAGAAAATAAATGAAAGCCCTGAGAACCTCCCAGAACCCGCAAAAAAAAAAAAAAAAAAAAA-
>comp120_c0_seq2_FPKM_all_lung-E
-------------------------------------------------------------------------------------------------------------------------------------------------------------------------------------------------------------------------------------------------------------------------------------------------------------------------------------------------------------------------------------------------------AGGGTCTCAGGTCCCAGGGCGGTGTCGGGGGCGGGGAAGCCCAGTGTTGGGGAGTCCCCATCTGCCCTGGTTTCACTTCTCCCTGTCACAACCTGTGTCAGGTCCTTCTGCCTGGATACTGATGACGCGGCCTCGGTTCACAGTCTTATTAGTGTCCGATTTCCGAAGAAGCCAAGCAGCGGCACCGCGGTTCCGGGGTATCAAGTTTCCGCACCCGCCTCCTTAG--ACTCACATTTCTCCCCAGACCCCGAGGATGCGGTTCCTGATGTCCCGAACTGTGCTCCTGCTGCTGTTGGGGGCCCTGGCCGTGACCCAG-ACCTGGGCGGGCTCCCACTCCCTGAGGTATTTCTACACGGCGGTGTCCCGGCCCGGCCTCGGGGAGCCCCGCTTCATCGCCGTGGGCTACGTGGACGACACGCA-----------------------------------------------------------------------------------------------------------------------------------------------------------------------GTTCGTGCGGTTC-GACAGCGACGCCCCGAATCCGAGG-ATGGAGCCGC-GGGCCCCGTGGGTGGAGCAGGAGGGGCGGGAGTATTGGGACCGGGAGACGCGGAC-CGCGAAGAACAGCGCACAGATTTTCCGAGTGGACCTGAACACGATGCTCCGCTAC-------TACAACCAGAGCG------AGTCCGG-GTCGCACAACATCCAGAGAATGTATGGCTGTGACGTGGGACCCGACGGCCGCCTCCTCCGCGGGTACAGTCAGGACTCCTATGACGGCAAGGATTACATCGCCCTGAACGAGGACCTGCGCTCCTGGACCGCGGCGGACACCGCGGCGCAGATCACACGCCGCAAGTGGGAGGAGGCGGGTGCGGCGGAAAACTTAGGGAACTACCTGGAGGGCACGTGCGTGGAGTGGCTCGCCAAATACCTGGACATGGGGAAGGAGACGCTGCTGCGCGCAGAA--TCTCCCAACACACGGGTGACCCACCACCGCATCTCT--GACCATGAGGTGACCCTGAGGTGCTGGGCCCTGGGCTTCTACCCTGCGGAGATCACCCTGACCTGGCAGCGTGATGGGGAGGACCACACCCAGGACACAGAGCTTGTGGAGACCAGGCCTGCGGGAGATGGAACCTTCCAGAAGTGGGCAGCTGTGGTGGTGCCTTCTGGAGAGGAGCAGAGATACACGTGCCATGTGCAGCATGAGGGGCTGCCTGAGCCCATCACC-CTGAGATGGGAGCCATCG---TCTCTGCCCTTCATCACCATTCTGGGC-A-------TCATTGCTGGTGTGGTTGTCCTTGTGGTCACTTTGGTGGTTGGAGCTGTGATCTGGAGGAAGAAGTTCTCAGGAGGAAAAGGACCAAGCTACTCTCATGCTGCACGCGATGACAGTTCCCAGGGCTCTGATTCGTCTCTCATGGCTCTTAAAGTGTGAGACCCCGCTGCCTGTGGAGAACTGAGCGATGCAGGATCTGTTCAAACTCCCACTTGGTGACATCAAGATCCCCTGACTTTCTTCAGATGGTGTCAGA-TGTGTCTGTGTTCCTATTAGCATATTGTGAGGACGCAGGAGACTGGCCCCCAAACCCACCATGACCCCTACCATACTGATTTGTGTTCCGTCTCCATCCCTGTCTTTCCTTCATGTTGGGCTGAGTACTGACGCCTTACTTCCCTACTGAAAATGAGAATCCTGATAGGAATTTGTGTTTTGTAATTCTTGGTATGTGGGGATGATGAGGTAATAAAAGAGAACATTTGTAAAATTGCAAGAGAAAATAAATGAAAGCCCTGAGAACCTCCCAGAACCCGCAAAAAAAAAAAAAAAAAAAAA-
>comp120_c0_seq3_FPKM_all_lung-E
-------------------------------------------------------------------------------------------------------------------------------------------------------------------------------------------------------------------------------------------------------------------------------------------------------------------------------------------------------------------------------------------------------AGGGTCTCAGGTCCCAGGGCGGTGTCGGGGGCGGGGAAGCCCAGTGTTGGGGAGTCCCCATCTGCCCTGGTTTCACTTCTCCCTGTCACAACCTGTGTCAGGTCCTTCTGCCTGGATACTGATGACGCGGCCTCGGTTCACAGTCTTATTAGTGTCCGATTTCCGAAGAAGCCAAGCAGCGGCACCGCGGTTCCGGGGTATCAAGTTTCCGCACCCGCCTCCTTAG--ACTCACATTTCTCCCCAGACCCCGAGGATGCGGTTCCTGATGTCCCGAACTGTGCTCCTGCTGCTGTTGGGGGCCCTGGCCGTGACCCAG-ACCTGGGCGGGCTCCCACTCCCTGAGGTATTTCTACACGGCGGTGTCCCGGCCCGGCCTCGGGGAGCCCCGCTTCATCGCCGTGGGCTACGTGGACGACACGCA-----------------------------------------------------------------------------------------------------------------------------------------------------------------------GTTCGTGCGGTTC-GACAGCGACGCCCCGAATCCGAGG-ATGGAGCCGC-GGGCCCCGTGGGTGGAGCAGGAGGGGCGGGAGTATTGGGACCGGGAGACGCGGAC-CGCGAAGAACAGCGCACAGATTTTCCGAGTGGACCTGAACACGATGCTCCGCTAC-------TACAACCAGAGCG------AGTCCGG-GTCGCACAACATCCAGAGAATGTATGGCTGTGACGTGGGACCCGACGGCCGCCTCCTCCGCGGGTACAGTCAGGACTCCTATGACGGCAAGGATTACATCGCCCTGAACGAGGACCTGCGCTCCTGGACCGCGGCGGACACCGCGGCGCAGATCACACGCCGCAAGTGGGAGGAGGCGGGTGCGGCGGAAAACTTAGGGAACTACCTGGAGGGCACGTGCGTGGAGTGGCTCGCCAAATACCTGGACATGGGGAAGGAGACGCTGCTGCGCGCAGAA--TCTCCCAACACACGGGTGACCCACCACCGCATCTCT--GACCATGAGGTGACCCTGAGGTGCTGGGCCCTGGGCTTCTACCCTGCGGAGATCACCCTGACCTGGCAGCGTGATGGGGAGGACCACACCCAGGACACAGAGCTTGTGGAGACCAGGCCTGCGGGAGATGGAACCTTCCAGAAGTGGGCAGCTGTGGTGGTGCCTTCTGGAGAGGAGCAGAGATACACGTGCCATGTGCAGCATGAGGGGCTGCCTGAGCCCATCACC-CTGAGATGGGAGCCATCG---TCTCTGCCCTTCATCACCATTCTGGGC-A-------TCATTGCTGGTGTGGTTGTCCTTGTGGTCACTTTGGTGGTTGGAGCTGTGATCTGGAGGAAGAAGTTCTCAGGAGGAAAAGGACCAAGCTACTCTCATGCTGCACGCGATGACAGTTCCCAGGGCTCTGATTCGTCTCTCATGGCTCTTAAAGTGTGAGACCCCGCTGCCTGTGGAGAACTGAGCGATGCAGGATCTGTTCATGCTCCCACTTGGTGACATCGAGATCCCCTGACTTCCTGCAGATGGTGTCAGAATGTGTCTGCATTCCTATTAGCATATTGTGAGGACGCAGGAGACTGGCCCCCAAACCCACCATGACCCCTACCATACTGATTTGTGTTCCGTCTCCATCCCTGTCTTTCCTTCATGTTGGGCTGAGTACTGACGCCTTACTTCCCTACTGAAAATGAGAATCCTGATAGGAATTTGTGTTTTGTAATTCTTGGTATGTGGGGATGATGAGGTAATAAAAGAGAACATTTGTAAAATTGCAAGAGAAAATAAATGAAAGCCCTGAGAACCTCCCAGAACCCGCAAAAAAAAAAAAAAAAAAAAA-
>comp120_c0_seq5_FPKM_all_lung-E
-------------------------------------------------------------------------------------------------------------------------------------------------------------------------------------------------------------------------------------------------------------------------------------------------------------------------------------------------------------------------------------------------------AGGGTCTCAGGTCCCAGGGCGGTGTCGGGGGCGGGGAAGCCCAGTGTTGGGGAGTCCCCATCTGCCCTGGTTTCACTTCTCCCTGTCACAACCTGTGTCAGGTCCTTCTGCCTGGATACTGATGACGCGGCCTCGGTTCACAGTCTTATTAGTGTCCGATTTCCGAAGAAGCCAAGCAGCGGCACCGCGGTTCCGGGGTATCAAGTTTCCGCACCCGCCTCCTTAG--ACTCACATTTCTCCCCAGACCCCGAGGATGCGGTTCCTGATGTCCCGAACTGTGCTCCTGCTGCTGTTGGGGGCCCTGGCCGTGACCCAG-ACCTGGGCGGGCTCCCACTCCCTGAGGTATTTCTACACGGCGGTGTCCCGGCCCGGCCTCGGGGAGCCCCGCTTCATCGCCGTGGGCTACGTGGACGACACGCA-----------------------------------------------------------------------------------------------------------------------------------------------------------------------GTTCGTGCGGTTC-GACAGCGACGCCCCGAATCCGAGG-ATGGAGCCGC-GGGCCCCGTGGGTGGAGCAGGAGGGGCGGGAGTATTGGGACCGGGAGACGCGGAC-CGCGAAGAACAGCGCACAGATTTTCCGAGTGGACCTGAACACGATGCTCCGCTAC-------TACAACCAGAGCG------AGTCCGG-GTCGCACAACATCCAGAGAATGTATGGCTGTGACGTGGGACCCGACGGCCGCCTCCTCCGCGGGTACAGTCAGGACTCCTATGACGGCAAGGATTACATCGCCCTGAACGAGGACCTGCGCTCCTGGACCGCGGCGGACACCGCGGCGCAGATCACACGCCGCAAGTGGGAGGAGGCGGGTGCGGCGGAAAACTTAGGGAACTACCTGGAGGGCACGTGCGTGGAGTGGCTCGCCAAATACCTGGACATGGGGAAGGAGACGCTGCTGCGCGCAGAA--TCTCCCAACACACGGGTGACCCACCACCGCATCTCT--GACCATGAGGTGACCCTGAGGTGCTGGGCCCTGGGCTTCTACCCTGCGGAGATCACCCTGACCTGGCAGCGTGATGGGGAGGACCACACCCAGGACACAGAGCTTGTGGAGACCAGGCCTGCGGGAGATGGAACCTTCCAGAAGTGGGCAGCTGTGGTGGTGCCTTCTGGAGAGGAGCAGAGATACACGTGCCATGTGCAGCATGAGGGGCTGCCTGAGCCCATCACC-CTGAGATGGGAGCCATCG---TCTCTGCCCTTCATCACCATTCTGGGC-A-------TCATTGCTGGTGTGGTTGTCCTTGTGGTCACTTTGGTGGTTGGAGCTGTGATCTGGAGGAAGAAGTTTTCAGGAGGAAAGGGACCAAGCTATTCTCATGCTGCACGCGACGACAGTACCCAGGGCTCTGATTCGTCTCTAATGGCTCCTAAAGTGTGAGACC-CGCTGCCTGTGGAGAACTGAGCGATGCAGGATCTGTTCAAACTCCCACTTGGTGACATCAAGATCCCCTGACTTTCTTCAGATGGTGTCAGA-TGTGTCTGTGTTCCTATTAGCATATTGTGAGGACGCAGGAGACTGGCCCCCAAACCCACCATGACCCCTACCATACTGATTTGTGTTCCGTCTCCATCCCTGTCTTTCCTTCATGTTGGGCTGAGTACTGACGCCTTACTTCCCTACTGAAAATGAGAATCCTGATAGGAATTTGTGTTTTGTAATTCTTGGTATGTGGGGATGATGAGGTAATAAAAGAGAACATTTGTAAAATTGCAAGAGAAAATAAATGAAAGCCCTGAGAACCTCCCAGAACCCGCAAAAAAAAAAAAAAAAAAAAA-
>comp3181_c0_seq1_FPKM_all_muscle-E
--------------------------------------------------------------------------------------------------------------------------------------------------------------------------------------------------------------------------------------------------------------------------------------------------------------------------------------------------------------------------------------------------------------------------------------------------------------------------------------------------------------------------------------------------------------------GATTTCCGAAGAAGCCAAGCAGCGGCACCGCGGTTCCGGGGTATCAAGTTTCCGCACCCGCCTCCTTAG--ACTCACATTTCTCCCCAGACCCCGAGGATGCGGTTCCTGATGTCCCGAACTGTGCTCCTGCTGCTGTTGGGGGCCCTGGCCGTGACCCAG-ACCTGGGCGGGCTCCCACTCCCTGAGGTATTTCTACACCGCGGTGTCCCGGCCCGGCCTCGGGGAGCCCCGCTTCATCGCCGTGGGCTACGTGGACGACACGCA-----------------------------------------------------------------------------------------------------------------------------------------------------------------------GTTCGTGAGGTTC-GACAGCGACGCCCCGAACCCGAGG-ATGGAGCCGC-GGGCCCCGTGGGTGGAGCAGGAGGGGCGGGAGTATTGGGACCGGGAGACGCGGAC-CGCGAAGAACAGCGCACAGATTTTCCGAGTGGACCTGAACACGATGCTCCGCTAC-------TACAACCAGAGCG------AGTCCGG-GTCGCACAACATCCAGAGAATGTATGGCTGTGACGTGGGACCCGACGGCCGCCTCCTCCGCGGGTACAGTCAGGACTCCTATGACGGCAAGGATTACATCGCCCTGAACGAGGACCTGCGCTCCTGGACCGCGGCGGACACCGCGGCGCAGATCACACGCCGCAAGTGGGAGGAGGCGGGTGCGGCGGAAAACTTAGGGAACTACCTGGAGGGCACGTGCGTGGAGTGGCTCGCCAAATACCTGGACATGGGGAAGGAGACGCTGCTGCGCGCAGAA--TCTCCCAACACACGGGTGACCCACCACCGCATCTCT--GACCATGAGGTGACCCTGAGGTGCTGGGCCCTGGGCTTCTACCCTGCGGAGATCACCCTGACCTGGCAGCGTGATGGGGAGGACCACACCCAGGACACAGAGCTTGTGGAGACCAGGCCTGCGGGAGATGGAACCTTCCAGAAGTGGGCAGCTGTGGTGGTGCCTTCTGGAGAGGAGCAGAGATACACGTGCCATGTGCAGCATGAGGGGCTGCCTGAGCCCATCACC-CTGAGATGGGAGCCATCG---TCTCTGCCCTTCATCACCATTCTGGGC-A-------TCATTGCTGGTGTGGTTGTCCTTGTGGTCACTTTGGTGGTTGGAGCTGTGATCTGGAGGAAGAAGTTCTCAGGAGGAAAAGGACCAAGCTACTCTCATGCTGCACGCGATGACAGTTCCCAGGGCTCTGATTCGTCTCTCATGGCTCTTAAAGTGTGAGACCCCGCTGCCTGTGGAGAACTGAGCGATGCAGGATCTGTTCATGCTCCCACTTGGTGACATCGAGATCCCCTGACTTCCTGCAGATGGTGTCAGAATGTGTCTGCATTCCTATTAGCATATTGTGAGGACGCAGGAGACTGGCCCCCAAACCCACCATGACCCCTACCATACTGATTTGTGTTCCGTCTCCATCCCTGTCTTTCCTTCATGTTGGGCTGAGTACTGACGCCTTACTTCCCTACTGAAAATGAGAATCCTGATAGGAATTTGTGTTTTGTAATTCTTGGTATGTGGGGATGATGAGGTAATAAAAGAGAACATTTGTAAAATTGCAAGAGAAAATAAATGAAAGCCCTGAGAACCTCCCAGAACCCGCAA--------------------
>comp3181_c0_seq2_FPKM_all_muscle-E
--------------------------------------------------------------------------------------------------------------------------------------------------------------------------------------------------------------------------------------------------------------------------------------------------------------------------------------------------------------------------------------------------------------------------------------------------------------------------------------------------------------------------------------------------------------------GATTTCCGAAGAAGCCAAGCAGCGGCACCGCGGTTCCGGGGTATCAAGTTTCCGCACCCGCCTCCTTAG--ACTCACATTTCTCCCCAGACCCCGAGGATGCGGTTCCTGATGTCCCGAACTGTGCTCCTGCTGCTGTTGGGGGCCCTGGCCGTGACCCAG-ACCTGGGCGGGCTCCCACTCCCTGAGGTATTTCTACACCGCGGTGTCCCGGCCCGGCCTCGGGGAGCCCCGCTTCATCGCCGTGGGCTACGTGGACGACACGCA-----------------------------------------------------------------------------------------------------------------------------------------------------------------------GTTCGTGAGGTTC-GACAGCGACGCCCCGAACCCGAGG-ATGGAGCCGC-GGGCCCCGTGGGTGGAGCAGGAGGGGCGGGAGTATTGGGACCGGGAGACGCGGAC-CGCGAAGAACAGCGCACAGATTTTCCGAGTGGACCTGAACACGATGCTCCGCTAC-------TACAACCAGAGCG------AGTCCGG-GTCGCACAACATCCAGAGAATGTATGGCTGTGACGTGGGACCCGACGGCCGCCTCCTCCGCGGGTACAGTCAGGACTCCTATGACGGCAAGGATTACATCGCCCTGAACGAGGACCTGCGCTCCTGGACCGCGGCGGACACCGCGGCGCAGATCACACGCCGCAAGTGGGAGGAGGCGGGTGCGGCGGAAAACTTAGGGAACTACCTGGAGGGCACGTGCGTGGAGTGGCTCGCCAAATACCTGGACATGGGGAAGGAGACGCTGCTGCGCGCAGAA--TCTCCCAACACACGGGTGACCCACCACCGCATCTCT--GACCATGAGGTGACCCTGAGGTGCTGGGCCCTGGGCTTCTACCCTGCGGAGATCACCCTGACCTGGCAGCGTGATGGGGAGGACCACACCCAGGACACAGAGCTTGTGGAGACCAGGCCTGCGGGAGATGGAACCTTCCAGAAGTGGGCAGCTGTGGTGGTGCCTTCTGGAGAGGAGCAGAGATACACGTGCCATGTGCAGCATGAGGGGCTGCCTGAGCCCATCACC-CTGAGATGGGAGCCATCG---TCTCTGCCCTTCATCACCATTCTGGGC-A-------TCATTGCTGGTGTGGTTGTCCTTGTGGTCACTTTGGTGGTTGGAGCTGTGATCTGGAGGAAGAAGTTTTCAGGAGGAAAGGGACCAAGCTATTCTCATGCTGCACGCGACGACAGTACCCAGGGCTCTGATTCGTCTCTAATGGCTCCTAAAGTGTGAGACC-CGCTGCCTGTGGAGAACTGAGCGATGCAGGATCTGTTCAAACTCCCACTTGGTGACATCAAGATCCCCTGACTTTCTTCAGATGGTGTCAGA-TGTGTCTGTGTTCCTATTAGCATATTGTGAGGACGCAGGAGACTGGCCCCCAAACCCACCATGACCCCTACCATACTGATTTGTGTTCCGTCTCCATCCCTGTCTTTCCTTCATGTTGGGCTGAGTACTGACGCCTTACTTCCCTACTGAAAATGAGAATCCTGATAGGAATTTGTGTTTTGTAATTCTTGGTATGTGGGGATGATGAGGTAATAAAAGAGAACATTTGTAAAATTGCAAGAGAAAATAAATGAAAGCCCTGAGAACCTCCCAGAACCCGCAA--------------------
>comp3181_c0_seq3_FPKM_all_muscle-E
--------------------------------------------------------------------------------------------------------------------------------------------------------------------------------------------------------------------------------------------------------------------------------------------------------------------------------------------------------------------------------------------------------------------------------------------------------------------------------------------------------------------------------------------------------------------GATTTCCGAAGAAGCCAAGCAGCGGCACCGCGGTTCCGGGGTATCAAGTTTCCGCACCCGCCTCCTTAG--ACTCACATTTCTCCCCAGACCCCGAGGATGCGGTTCCTGATGTCCCGAACTGTGCTCCTGCTGCTGTTGGGGGCCCTGGCCGTGACCCAG-ACCTGGGCGGGCTCCCACTCCCTGAGGTATTTCTACACCGCGGTGTCCCGGCCCGGCCTCGGGGAGCCCCGCTTCATCGCCGTGGGCTACGTGGACGACACGCA-----------------------------------------------------------------------------------------------------------------------------------------------------------------------GTTCGTGAGGTTC-GACAGCGACGCCCCGAACCCGAGG-ATGGAGCCGC-GGGCCCCGTGGGTGGAGCAGGAGGGGCGGGAGTATTGGGACCGGGAGACGCGGAC-CGCGAAGAACAGCGCACAGATTTTCCGAGTGGACCTGAACACGATGCTCCGCTAC-------TACAACCAGAGCG------AGTCCGG-GTCGCACAACATCCAGAGAATGTATGGCTGTGACGTGGGACCCGACGGCCGCCTCCTCCGCGGGTACAGTCAGGACTCCTATGACGGCAAGGATTACATCGCCCTGAACGAGGACCTGCGCTCCTGGACCGCGGCGGACACCGCGGCGCAGATCACACGCCGCAAGTGGGAGGAGGCGGGTGCGGCGGAAAACTTAGGGAACTACCTGGAGGGCACGTGCGTGGAGTGGCTCGCCAAATACCTGGACATGGGGAAGGAGACGCTGCTGCGCGCAGAA--TCTCCCAACACACGGGTGACCCACCACCGCATCTCT--GACCATGAGGTGACCCTGAGGTGCTGGGCCCTGGGCTTCTACCCTGCGGAGATCACCCTGACCTGGCAGCGTGATGGGGAGGACCACACCCAGGACACAGAGCTTGTGGAGACCAGGCCTGCGGGAGATGGAACCTTCCAGAAGTGGGCAGCTGTGGTGGTGCCTTCTGGAGAGGAGCAGAGATACACGTGCCATGTGCAGCATGAGGGGCTGCCTGAGCCCATCACC-CTGAGATGGGAGCCATCG---TCTCTGCCCTTCATCACCATTCTGGGC-A-------TCATTGCTGGTGTGGTTGTCCTTGTGGTCACTTTGGTGGTTGGAGCTGTGATCTGGAGGAAGAAGTTTTCAGGAGGAAAGGGACCAAGCTATTCTCATGCTGCACGCGACGACAGTACCCAGGGCTCTGATTCGTCTCTAATGGCTCCTAAAGTGTGAGACC-CGCTGCCTGTGGAGAACTGAGCGATGCAGGATCTGTTCATGCTCCCACTTGGTGACATCGAGATCCCCTGACTTCCTGCAGATGGTGTCAGAATGTGTCTGCATTCCTATTAGCATATTGTGAGGACGCAGGAGACTGGCCCCCAAACCCACCATGACCCCTACCATACTGATTTGTGTTCCGTCTCCATCCCTGTCTTTCCTTCATGTTGGGCTGAGTACTGACGCCTTACTTCCCTACTGAAAATGAGAATCCTGATAGGAATTTGTGTTTTGTAATTCTTGGTATGTGGGGATGATGAGGTAATAAAAGAGAACATTTGTAAAATTGCAAGAGAAAATAAATGAAAGCCCTGAGAACCTCCCAGAACCCGCAA--------------------
>comp3181_c0_seq4_FPKM_all_muscle-E
--------------------------------------------------------------------------------------------------------------------------------------------------------------------------------------------------------------------------------------------------------------------------------------------------------------------------------------------------------------------------------------------------------------------------------------------------------------------------------------------------------------------------------------------------------------------GATTTCCGAAGAAGCCAAGCAGCGGCACCGCGGTTCCGGGGTATCAAGTTTCCGCACCCGCCTCCTTAG--ACTCACATTTCTCCCCAGACCCCGAGGATGCGGTTCCTGATGTCCCGAACTGTGCTCCTGCTGCTGTTGGGGGCCCTGGCCGTGACCCAG-ACCTGGGCGGGCTCCCACTCCCTGAGGTATTTCTACACCGCGGTGTCCCGGCCCGGCCTCGGGGAGCCCCGCTTCATCGCCGTGGGCTACGTGGACGACACGCA-----------------------------------------------------------------------------------------------------------------------------------------------------------------------GTTCGTGAGGTTC-GACAGCGACGCCCCGAACCCGAGG-ATGGAGCCGC-GGGCCCCGTGGGTGGAGCAGGAGGGGCGGGAGTATTGGGACCGGGAGACGCGGAC-CGCGAAGAACAGCGCACAGATTTTCCGAGTGGACCTGAACACGATGCTCCGCTAC-------TACAACCAGAGCG------AGTCCGG-GTCGCACAACATCCAGAGAATGTATGGCTGTGACGTGGGACCCGACGGCCGCCTCCTCCGCGGGTACAGTCAGGACTCCTATGACGGCAAGGATTACATCGCCCTGAACGAGGACCTGCGCTCCTGGACCGCGGCGGACACCGCGGCGCAGATCACACGCCGCAAGTGGGAGGAGGCGGGTGCGGCGGAAAACTTAGGGAACTACCTGGAGGGCACGTGCGTGGAGTGGCTCGCCAAATACCTGGACATGGGGAAGGAGACGCTGCTGCGCGCAGAA--TCTCCCAACACACGGGTGACCCACCACCGCATCTCT--GACCATGAGGTGACCCTGAGGTGCTGGGCCCTGGGCTTCTACCCTGCGGAGATCACCCTGACCTGGCAGCGTGATGGGGAGGACCACACCCAGGACACAGAGCTTGTGGAGACCAGGCCTGCGGGAGATGGAACCTTCCAGAAGTGGGCAGCTGTGGTGGTGCCTTCTGGAGAGGAGCAGAGATACACGTGCCATGTGCAGCATGAGGGGCTGCCTGAGCCCATCACC-CTGAGATGGGAGCCATCG---TCTCTGCCCTTCATCACCATTCTGGGC-A-------TCATTGCTGGTGTGGTTGTCCTTGTGGTCACTTTGGTGGTTGGAGCTGTGATCTGGAGGAAGAAGTTCTCAGGAGGAAAAGGACCAAGCTACTCTCATGCTGCACGCGATGACAGTTCCCAGGGCTCTGATTCGTCTCTCATGGCTCTTAAAGTGTGAGACCCCGCTGCCTGTGGAGAACTGAGCGATGCAGGATCTGTTCAAACTCCCACTTGGTGACATCAAGATCCCCTGACTTTCTTCAGATGGTGTCAGA-TGTGTCTGTGTTCCTATTAGCATATTGTGAGGACGCAGGAGACTGGCCCCCAAACCCACCATGACCCCTACCATACTGATTTGTGTTCCGTCTCCATCCCTGTCTTTCCTTCATGTTGGGCTGAGTACTGACGCCTTACTTCCCTACTGAAAATGAGAATCCTGATAGGAATTTGTGTTTTGTAATTCTTGGTATGTGGGGATGATGAGGTAATAAAAGAGAACATTTGTAAAATTGCAAGAGAAAATAAATGAAAGCCCTGAGAACCTCCCAGAACCCGCAA--------------------
>comp1421_c2_seq3_FPKM_all_heart-E
--------------------------------------------------------------------------------------------------------------------------------------------------------------------------------------------------------------------------------------------------------------------------------------------------------------------------------------------------------------------------------------------------------------------------------------------------------------------------------------------------------------------------------------------------------------------------------------------------------------------------------------CGGGGAGCCACATTTGTCCTCAGACCCCGAGGATGCGGTTCGTGATGTCCCGAACTCTGCTCCTGCTGCTGTTGGGGGCCTTGGCCGCGCCCCAG-ACCTGGGCGGGCTCCCACTCCCTGAGGTATTTCTACACGGCGGTGTCCCGGCCCGGCCTCGGGGAGCCCCGCTTCATCGCCGTGGGCTACGTGGACGACACGCA-----------------------------------------------------------------------------------------------------------------------------------------------------------------------GTTCGTGCGGTTC-GACAGCGACGCCCCGAATCCGAGG-ATGGAGCCGC-GGGCCCCGTGGGTGGAGCAGGAGGGGCCGGAGTATTGGGACGAGCAGACGCGGAA-CGAGAAGAACAACGCACAGATTTTCCGAGTGGACCTGAACACGATGCTCCGCTAC-------TACAACCAGAGCG------AGTCCGG-GTCGCACAACATCCAGAGAATGTATGGCTGTGACGTGGGACCCGACGGCCGCCTCCTCCGCGGGTACAGTCAGGACTCCTATGACGGCAAGGATTACATCGCCCTGAACGAGGACCTGCGCTCCTGGACCGCGGCGGACACCGCGGCGCAGATCACACGCCGCAAGTGGGAGGAGGCGGGTGCGGCGGAAAACTTAGGGAACTACCTGGAGGGCACGTGCGTGGAGTGGCTCGCCAAATACCTGGACATGGGGAAGGAGACGCTGCTGCGCGCAGAA--TCTCCCAACACACGGGTGACCCACCACCGCATCTCT--GACCATGAGGTGACCCTGAGGTGCTGGGCCCTGGGCTTCTACCCTGCGGAGATCACCCTGACCTGGCAGCGTGATGGGGAGGACCACACCCAGGACACAGAGCTTGTGGAGACCAGGCCTGCGGGAGATGGAACCTTCCAGAAGTGGGCAGCTGTGGTGGTGCCTTCTGGAGAGGAGCAGAGATACACGTGCCATGTGCAGCATGAGGGGCTGCCTGAGCCCATCACC-CTGAGATGGGAGCCATCG---TCTCTGCCCTTCATCACCATTCTGGGC-A-------TCATTGCTGGTGTGGTTGTCCTTGTGGTCACTTTGGTGGTTGGAGCTGTGATCTGGAGGAAGAAGTTTTCAGGAGGAAAGGGACCAAGCTATTCTCATGCTGCACGCGACGACAGTACCCAGGGCTCTGATTCGTCTCTAATGGCTCCTAAAGTGTGAGACC-CGCTGCCTGTGGAGAACTGAGCGATGCAGGATCTGTTCAAACTCCCACTTGGTGACATCAAGATCCCCTGACTTTCTTCAGATGGTGTCAGA-TGTGTCTGTGTTCCTATTAGCATATTGTGAGGACGCAGGAGACTGGCCCCCATGCCCACCATGACCCCTCCCATACTGATTTGTGTTCCGTCTCCATCCCTGTCTTTCCTTCATGTTGGGCTGAGTACTGACGCCTTACTTCCCTACTGAAAATGAGAATCCTGATAGGAATTTGTGTTTTGTAATTCTTGGTATGTGGGGATGATGAGGTAATAAAAGAGAACATTTGTAAAATTGCAAGAGAAAATAAATGAAAGCCCTGAGAACCTCCCAGAACCCGC----------------------
>comp1421_c2_seq4_FPKM_all_heart-E
--------------------------------------------------------------------------------------------------------------------------------------------------------------------------------------------------------------------------------------------------------------------------------------------------------------------------------------------------------------------------------------------------------------------------------------------------------------------------------------------------------------------------------------------------------------------------------------------------------------------------------------CGGGGAGCCACATTTGTCCTCAGACCCCGAGGATGCGGTTCGTGATGTCCCGAACTCTGCTCCTGCTGCTGTTGGGGGCCTTGGCCGCGCCCCAG-ACCTGGGCGGGCTCCCACTCCCTGAGGTATTTCTACACGGCGGTGTCCCGGCCCGGCCTCGGGGAGCCCCGCTTCATCGCCGTGGGCTACGTGGACGACACGCA-----------------------------------------------------------------------------------------------------------------------------------------------------------------------GTTCGTGCGGTTC-GACAGCGACGCCCCGAATCCGAGG-ATGGAGCCGC-GGGCCCCGTGGGTGGAGCAGGAGGGGCCGGAGTATTGGGACGAGCAGACGCGGAA-CGAGAAGAACAACGCACAGATTTTCCGAGTGGACCTGAACACGATGCTCCGCTAC-------TACAACCAGAGCG------AGTCCGG-GTCGCACAACATCCAGAGAATGTATGGCTGTGACGTGGGACCCGACGGCCGCCTCCTCCGCGGGTACAGTCAGGACTCCTATGACGGCAAGGATTACATCGCCCTGAACGAGGACCTGCGCTCCTGGACCGCGGCGGACACCGCGGCGCAGATCACACGCCGCAAGTGGGAGGAGGCGGGTGCGGCGGAAAACTTAGGGAACTACCTGGAGGGCACGTGCGTGGAGTGGCTCGCCAAATACCTGGACATGGGGAAGGAGACGCTGCTGCGCGCAGAA--TCTCCCAACACACGGGTGACCCACCACCGCATCTCT--GACCATGAGGTGACCCTGAGGTGCTGGGCCCTGGGCTTCTACCCTGCGGAGATCACCCTGACCTGGCAGCGTGATGGGGAGGACCACACCCAGGACACAGAGCTTGTGGAGACCAGGCCTGCGGGAGATGGAACCTTCCAGAAGTGGGCAGCTGTGGTGGTGCCTTCTGGAGAGGAGCAGAGATACACGTGCCATGTGCAGCATGAGGGGCTGCCTGAGCCCATCACC-CTGAGATGGGAGCCATCG---TCTCTGCCCTTCATCACCATTCTGGGC-A-------TCATTGCTGGTGTGGTTGTCCTTGTGGTCACTTTGGTGGTTGGAGCTGTGATCTGGAGGAAGAAGTTCTCAGGAGGAAAAGGACCAAGCTACTCTCATGCTGCACGCGATGACAGTTCCCAGGGCTCTGATTCGTCTCTCATGGCTCTTAAAGTGTGAGACCCCGCTGCCTGTGGAGAACTGAGCGATGCAGGATCTGTTCATGCTCCCACTTGGTGACATCGAGATCCCCTGACTTCCTGCAGATGGTGTCAGAATGTGTCTGCATTCCTATTAGCATATTGTGAGGACGCAGGAGACTGGCCCCCATGCCCACCATGACCCCTCCCATACTGATTTGTGTTCCGTCTCCATCCCTGTCTTTCCTTCATGTTGGGCTGAGTACTGACGCCTTACTTCCCTACTGAAAATGAGAATCCTGATAGGAATTTGTGTTTTGTAATTCTTGGTATGTGGGGATGATGAGGTAATAAAAGAGAACATTTGTAAAATTGCAAGAGAAAATAAATGAAAGCCCTGAGAACCTCCCAGAACCCGC----------------------
>comp1421_c2_seq1_FPKM_all_heart-E
--------------------------------------------------------------------------------------------------------------------------------------------------------------------------------------------------------------------------------------------------------------------------------------------------------------------------------------------------------------------------------------------------------------------------------------------------------------------------------------------------------------------------------------------------------------------------------------------------------------------------------------CGGGGAGCCACATTTGTCCTCAGACCCCGAGGATGCGGTTCGTGATGTCCCGAACTCTGCTCCTGCTGCTGTTGGGGGCCTTGGCCGCGCCCCAG-ACCTGGGCGGGCTCCCACTCCCTGAGGTATTTCTACACGGCGGTGTCCCGGCCCGGCCTCGGGGAGCCCCGCTTCATCGCCGTGGGCTACGTGGACGACACGCA-----------------------------------------------------------------------------------------------------------------------------------------------------------------------GTTCGTGCGGTTC-GACAGCGACGCCCCGAATCCGAGG-ATGGAGCCGC-GGGCCCCGTGGGTGGAGCAGGAGGGGCCGGAGTATTGGGACGAGCAGACGCGGAA-CGAGAAGAACAACGCACAGATTTTCCGAGTGGACCTGAACACGATGCTCCGCTAC-------TACAACCAGAGCG------AGTCCGG-GTCGCACAACATCCAGAGAATGTATGGCTGTGACGTGGGACCCGACGGCCGCCTCCTCCGCGGGTACAGTCAGGACTCCTATGACGGCAAGGATTACATCGCCCTGAACGAGGACCTGCGCTCCTGGACCGCGGCGGACACCGCGGCGCAGATCACACGCCGCAAGTGGGAGGAGGCGGGTGCGGCGGAAAACTTAGGGAACTACCTGGAGGGCACGTGCGTGGAGTGGCTCGCCAAATACCTGGACATGGGGAAGGAGACGCTGCTGCGCGCAGAA--TCTCCCAACACACGGGTGACCCACCACCGCATCTCT--GACCATGAGGTGACCCTGAGGTGCTGGGCCCTGGGCTTCTACCCTGCGGAGATCACCCTGACCTGGCAGCGTGATGGGGAGGACCACACCCAGGACACAGAGCTTGTGGAGACCAGGCCTGCGGGAGATGGAACCTTCCAGAAGTGGGCAGCTGTGGTGGTGCCTTCTGGAGAGGAGCAGAGATACACGTGCCATGTGCAGCATGAGGGGCTGCCTGAGCCCATCACC-CTGAGATGGGAGCCATCG---TCTCTGCCCTTCATCACCATTCTGGGC-A-------TCATTGCTGGTGTGGTTGTCCTTGTGGTCACTTTGGTGGTTGGAGCTGTGATCTGGAGGAAGAAGTTCTCAGGAGGAAAAGGACCAAGCTACTCTCATGCTGCACGCGATGACAGTTCCCAGGGCTCTGATTCGTCTCTCATGGCTCTTAAAGTGTGAGACCCCGCTGCCTGTGGAGAACTGAGCGATGCAGGATCTGTTCAAACTCCCACTTGGTGACATCAAGATCCCCTGACTTTCTTCAGATGGTGTCAGA-TGTGTCTGTGTTCCTATTAGCATATTGTGAGGACGCAGGAGACTGGCCCCCATGCCCACCATGACCCCTCCCATACTGATTTGTGTTCCGTCTCCATCCCTGTCTTTCCTTCATGTTGGGCTGAGTACTGACGCCTTACTTCCCTACTGAAAATGAGAATCCTGATAGGAATTTGTGTTTTGTAATTCTTGGTATGTGGGGATGATGAGGTAATAAAAGAGAACATTTGTAAAATTGCAAGAGAAAATAAATGAAAGCCCTGAGAACCTCCCAGAACCCGC----------------------
>comp282_c4_seq2_FPKM_all_kidney-E
----------------------------------------------------------------------------------------------------------------------------------------------------------------------------------------------------------------------------------------------------------------------------------------------------------------------------------------------------------------------------------------------------------------------------------------------------------------------------------------------------------------------------------------------------------------------------------------------------------------------------------CCGGCCTCGGGGTACATTTGTCCTCAGACCCCGAGGATGCGGTTCGTGATGTCCCGAACTCTGCTCCTGCTGCTGTTGGGGGCCTTGGCCGCGCCCCAG-ACCTGGGCGGGCTCCCACTCCCTGAGGTATTTCTACACGGCGGTGTCCCGGCCCGGCCTCGGGGAGCCCCGCTTCATCGCCGTGGGCTACGTGGACGACACGCA-----------------------------------------------------------------------------------------------------------------------------------------------------------------------GTTCGTGCGGTTC-GACAGCGACGCCCCGAATCCGAGG-ATGGAGCCGC-GGGCCCCGTGGGTGGAGCAGGAGGGGCGGGAGTATTGGGACCGGGAGACGCGGAC-CGCGAAGAACAGCGCACAGATTTTCCGAGTGGACCTGAACACGATGCTCCGCTAC-------TACAACCAGAGCG------AGTCCGG-GTCGCACAACATCCAGAGAATGTATGGCTGTGACGTGGGACCCGACGGCCGCCTCCTCCGCGGGTACAGTCAGGACTCCTATGACGGCAAGGATTACATCGCCCTGAACGAGGACCTGCGCTCCTGGACCGCGGCGGACACCGCGGCGCAGATCACACGCCGCAAGTGGGAGGAGGCGGGTGCGGCGGAAAACTTAGGGAACTACCTGGAGGGCACGTGCGTGGAGTGGCTCGCCAAATACCTGGACATGGGGAAGGAGACGCTGCTGCGCGCAGAA--TCTCCCAACACACGGGTGACCCACCACCGCATCTCT--GACCATGAGGTGACCCTGAGGTGCTGGGCCCTGGGCTTCTACCCTGCGGAGATCACCCTGACCTGGCAGCGTGATGGGGAGGACCACACCCAGGACACAGAGCTTGTGGAGACCAGGCCTGCGGGAGATGGAACCTTCCAGAAGTGGGCAGCTGTGGTGGTGCCTTCTGGAGAGGAGCAGAGATACACGTGCCATGTGCAGCATGAGGGGCTGCCTGAGCCCATCACC-CTGAGATGGGAGCCATCG---TCTCTGCCCTTCATCACCATTCTGGGC-A-------TCATTGCTGGTGTGGTTGTCCTTGTGGTCACTTTGGTGGTTGGAGCTGTGATCTGGAGGAAGAAGTTTTCAGGAGGAAAGGGACCAAGCTATTCTCATGCTGCACGCGACGACAGTACCCAGGGCTCTGATTCGTCTCTAATGGCTCCTAAAGTGTGAGACC-CGCTGCCTGTGGAGAACTGAGCGATGCAGGATCTGTTCATGCTCCCACTTGGTGACATCGAGATCCCCTGACTTCCTGCAGATGGTGTCAGAATGTGTCTGCATTCCTATTAGCATATTGTGAGGACGCAGGAGACTGGCCCCCATGCCCACCATGACCCCTCCCATACTGATTTGTGTTCCGTCTCCATCCCTGTCTTTCCTTCATGTTGGGCTGAGTACTGACGCCTTACTTCCCTACTGAAAATGAGAATCCTGATAGGAATTTGTGTTTTGTAATTCTTGGTATGTGGGGATGATGAGGTAATAAAAGAGAACATTTGTAAAATTGCAAGAGAAAATAAATGAAAGCCCTGAGAACCTCCCAGAACCCGCAGAGATCGGAAGAGC-------
>comp282_c4_seq3_FPKM_all_kidney-E
----------------------------------------------------------------------------------------------------------------------------------------------------------------------------------------------------------------------------------------------------------------------------------------------------------------------------------------------------------------------------------------------------------------------------------------------------------------------------------------------------------------------------------------------------------------------------------------------------------------------------------CCGGCCTCGGGGTACATTTGTCCTCAGACCCCGAGGATGCGGTTCGTGATGTCCCGAACTCTGCTCCTGCTGCTGTTGGGGGCCTTGGCCGCGCCCCAG-ACCTGGGCGGGCTCCCACTCCCTGAGGTATTTCTACACGGCGGTGTCCCGGCCCGGCCTCGGGGAGCCCCGCTTCATCGCCGTGGGCTACGTGGACGACACGCA-----------------------------------------------------------------------------------------------------------------------------------------------------------------------GTTCGTGCGGTTC-GACAGCGACGCCCCGAATCCGAGG-ATGGAGCCGC-GGGCCCCGTGGGTGGAGCAGGAGGGGCGGGAGTATTGGGACCGGGAGACGCGGAC-CGCGAAGAACAGCGCACAGATTTTCCGAGTGGACCTGAACACGATGCTCCGCTAC-------TACAACCAGAGCG------AGTCCGG-GTCGCACAACATCCAGAGAATGTATGGCTGTGACGTGGGACCCGACGGCCGCCTCCTCCGCGGGTACAGTCAGGACTCCTATGACGGCAAGGATTACATCGCCCTGAACGAGGACCTGCGCTCCTGGACCGCGGCGGACACCGCGGCGCAGATCACACGCCGCAAGTGGGAGGAGGCGGGTGCGGCGGAAAACTTAGGGAACTACCTGGAGGGCACGTGCGTGGAGTGGCTCGCCAAATACCTGGACATGGGGAAGGAGACGCTGCTGCGCGCAGAA--TCTCCCAACACACGGGTGACCCACCACCGCATCTCT--GACCATGAGGTGACCCTGAGGTGCTGGGCCCTGGGCTTCTACCCTGCGGAGATCACCCTGACCTGGCAGCGTGATGGGGAGGACCACACCCAGGACACAGAGCTTGTGGAGACCAGGCCTGCGGGAGATGGAACCTTCCAGAAGTGGGCAGCTGTGGTGGTGCCTTCTGGAGAGGAGCAGAGATACACGTGCCATGTGCAGCATGAGGGGCTGCCTGAGCCCATCACC-CTGAGATGGGAGCCATCG---TCTCTGCCCTTCATCACCATTCTGGGC-A-------TCATTGCTGGTGTGGTTGTCCTTGTGGTCACTTTGGTGGTTGGAGCTGTGATCTGGAGGAAGAAGTTCTCAGGAGGAAAAGGACCAAGCTACTCTCATGCTGCACGCGATGACAGTTCCCAGGGCTCTGATTCGTCTCTCATGGCTCTTAAAGTGTGAGACCCCGCTGCCTGTGGAGAACTGAGCGATGCAGGATCTGTTCAAACTCCCACTTGGTGACATCAAGATCCCCTGACTTTCTTCAGATGGTGTCAGA-TGTGTCTGTGTTCCTATTAGCATATTGTGAGGACGCAGGAGACTGGCCCCCATGCCCACCATGACCCCTCCCATACTGATTTGTGTTCCGTCTCCATCCCTGTCTTTCCTTCATGTTGGGCTGAGTACTGACGCCTTACTTCCCTACTGAAAATGAGAATCCTGATAGGAATTTGTGTTTTGTAATTCTTGGTATGTGGGGATGATGAGGTAATAAAAGAGAACATTTGTAAAATTGCAAGAGAAAATAAATGAAAGCCCTGAGAACCTCCCAGAACCCGCAGAGATCGGAAGAGC-------
>comp282_c4_seq4_FPKM_all_kidney-E
----------------------------------------------------------------------------------------------------------------------------------------------------------------------------------------------------------------------------------------------------------------------------------------------------------------------------------------------------------------------------------------------------------------------------------------------------------------------------------------------------------------------------------------------------------------------------------------------------------------------------------CCGGCCTCGGGGTACATTTGTCCTCAGACCCCGAGGATGCGGTTCGTGATGTCCCGAACTCTGCTCCTGCTGCTGTTGGGGGCCTTGGCCGCGCCCCAG-ACCTGGGCGGGCTCCCACTCCCTGAGGTATTTCTACACGGCGGTGTCCCGGCCCGGCCTCGGGGAGCCCCGCTTCATCGCCGTGGGCTACGTGGACGACACGCA-----------------------------------------------------------------------------------------------------------------------------------------------------------------------GTTCGTGCGGTTC-GACAGCGACGCCCCGAATCCGAGG-ATGGAGCCGC-GGGCCCCGTGGGTGGAGCAGGAGGGGCGGGAGTATTGGGACCGGGAGACGCGGAC-CGCGAAGAACAGCGCACAGATTTTCCGAGTGGACCTGAACACGATGCTCCGCTAC-------TACAACCAGAGCG------AGTCCGG-GTCGCACAACATCCAGAGAATGTATGGCTGTGACGTGGGACCCGACGGCCGCCTCCTCCGCGGGTACAGTCAGGACTCCTATGACGGCAAGGATTACATCGCCCTGAACGAGGACCTGCGCTCCTGGACCGCGGCGGACACCGCGGCGCAGATCACACGCCGCAAGTGGGAGGAGGCGGGTGCGGCGGAAAACTTAGGGAACTACCTGGAGGGCACGTGCGTGGAGTGGCTCGCCAAATACCTGGACATGGGGAAGGAGACGCTGCTGCGCGCAGAA--TCTCCCAACACACGGGTGACCCACCACCGCATCTCT--GACCATGAGGTGACCCTGAGGTGCTGGGCCCTGGGCTTCTACCCTGCGGAGATCACCCTGACCTGGCAGCGTGATGGGGAGGACCACACCCAGGACACAGAGCTTGTGGAGACCAGGCCTGCGGGAGATGGAACCTTCCAGAAGTGGGCAGCTGTGGTGGTGCCTTCTGGAGAGGAGCAGAGATACACGTGCCATGTGCAGCATGAGGGGCTGCCTGAGCCCATCACC-CTGAGATGGGAGCCATCG---TCTCTGCCCTTCATCACCATTCTGGGC-A-------TCATTGCTGGTGTGGTTGTCCTTGTGGTCACTTTGGTGGTTGGAGCTGTGATCTGGAGGAAGAAGTTCTCAGGAGGAAAAGGACCAAGCTACTCTCATGCTGCACGCGATGACAGTTCCCAGGGCTCTGATTCGTCTCTCATGGCTCTTAAAGTGTGAGACCCCGCTGCCTGTGGAGAACTGAGCGATGCAGGATCTGTTCATGCTCCCACTTGGTGACATCGAGATCCCCTGACTTCCTGCAGATGGTGTCAGAATGTGTCTGCATTCCTATTAGCATATTGTGAGGACGCAGGAGACTGGCCCCCATGCCCACCATGACCCCTCCCATACTGATTTGTGTTCCGTCTCCATCCCTGTCTTTCCTTCATGTTGGGCTGAGTACTGACGCCTTACTTCCCTACTGAAAATGAGAATCCTGATAGGAATTTGTGTTTTGTAATTCTTGGTATGTGGGGATGATGAGGTAATAAAAGAGAACATTTGTAAAATTGCAAGAGAAAATAAATGAAAGCCCTGAGAACCTCCCAGAACCCGCAGAGATCGGAAGAGC-------
>comp282_c4_seq1_FPKM_all_kidney-E
----------------------------------------------------------------------------------------------------------------------------------------------------------------------------------------------------------------------------------------------------------------------------------------------------------------------------------------------------------------------------------------------------------------------------------------------------------------------------------------------------------------------------------------------------------------------------------------------------------------------------------CCGGCCTCGGGGTACATTTGTCCTCAGACCCCGAGGATGCGGTTCGTGATGTCCCGAACTCTGCTCCTGCTGCTGTTGGGGGCCTTGGCCGCGCCCCAG-ACCTGGGCGGGCTCCCACTCCCTGAGGTATTTCTACACGGCGGTGTCCCGGCCCGGCCTCGGGGAGCCCCGCTTCATCGCCGTGGGCTACGTGGACGACACGCA-----------------------------------------------------------------------------------------------------------------------------------------------------------------------GTTCGTGCGGTTC-GACAGCGACGCCCCGAATCCGAGG-ATGGAGCCGC-GGGCCCCGTGGGTGGAGCAGGAGGGGCGGGAGTATTGGGACCGGGAGACGCGGAC-CGCGAAGAACAGCGCACAGATTTTCCGAGTGGACCTGAACACGATGCTCCGCTAC-------TACAACCAGAGCG------AGTCCGG-GTCGCACAACATCCAGAGAATGTATGGCTGTGACGTGGGACCCGACGGCCGCCTCCTCCGCGGGTACAGTCAGGACTCCTATGACGGCAAGGATTACATCGCCCTGAACGAGGACCTGCGCTCCTGGACCGCGGCGGACACCGCGGCGCAGATCACACGCCGCAAGTGGGAGGAGGCGGGTGCGGCGGAAAACTTAGGGAACTACCTGGAGGGCACGTGCGTGGAGTGGCTCGCCAAATACCTGGACATGGGGAAGGAGACGCTGCTGCGCGCAGAA--TCTCCCAACACACGGGTGACCCACCACCGCATCTCT--GACCATGAGGTGACCCTGAGGTGCTGGGCCCTGGGCTTCTACCCTGCGGAGATCACCCTGACCTGGCAGCGTGATGGGGAGGACCACACCCAGGACACAGAGCTTGTGGAGACCAGGCCTGCGGGAGATGGAACCTTCCAGAAGTGGGCAGCTGTGGTGGTGCCTTCTGGAGAGGAGCAGAGATACACGTGCCATGTGCAGCATGAGGGGCTGCCTGAGCCCATCACC-CTGAGATGGGAGCCATCG---TCTCTGCCCTTCATCACCATTCTGGGC-A-------TCATTGCTGGTGTGGTTGTCCTTGTGGTCACTTTGGTGGTTGGAGCTGTGATCTGGAGGAAGAAGTTTTCAGGAGGAAAGGGACCAAGCTATTCTCATGCTGCACGCGACGACAGTACCCAGGGCTCTGATTCGTCTCTAATGGCTCCTAAAGTGTGAGACC-CGCTGCCTGTGGAGAACTGAGCGATGCAGGATCTGTTCAAACTCCCACTTGGTGACATCAAGATCCCCTGACTTTCTTCAGATGGTGTCAGA-TGTGTCTGTGTTCCTATTAGCATATTGTGAGGACGCAGGAGACTGGCCCCCATGCCCACCATGACCCCTCCCATACTGATTTGTGTTCCGTCTCCATCCCTGTCTTTCCTTCATGTTGGGCTGAGTACTGACGCCTTACTTCCCTACTGAAAATGAGAATCCTGATAGGAATTTGTGTTTTGTAATTCTTGGTATGTGGGGATGATGAGGTAATAAAAGAGAACATTTGTAAAATTGCAAGAGAAAATAAATGAAAGCCCTGAGAACCTCCCAGAACCCGCAGAGATCGGAAGAGC-------
>comp1628_c0_seq3_FPKM_all_brain-E
----------------------------------------------------------------------------------------------------------------------------------------------------------------------------------------------------------------------------------------------------------------------------------------------------------------------------------------------------------------------------------------------------------------------------------------------------------------------------------------------------------------------------------------GCCTCGGTTCACAGTCTTATTAGTGTCCGATTTCCGAAGAAGCCAAGCAGCGGCACCGCGGTTCCGGGGTATCAAGTTTCCGCACCCGCCTCCTTAG--ACTCACATTTCTCCCCAGACCCCGAGGATGCGGTTCCTGATGTCCCGAACTGTGCTCCTGCTGCTGTTGGGGGCCCTGGCCGTGACCCAG-ACCTGGGCCGGCTCCCACTCCCTCAGGTATTTCTACACGGCGGTGTCCCGGCCCGGCCTCGGGGAGCCCCGCTTCATCGCCGTGGGCTACGTGGACGACACGCA-----------------------------------------------------------------------------------------------------------------------------------------------------------------------GTTCGTGCGGTTC-GACAGCGACGCCCCGAATCCGAGG-ATGGAGCCGC-GGGCCCCGTGGGTGGAGCAGGAGGGGCCGGAGTATTGGGACGAGCAGACGCGGAA-CGAGAAGAACAACGCACAGATTTTCCGAGTGGACCTGAACACGATGCTCCGCTAC-------TACAACCAGAGCG------AGTCCGG-GTCGCACAACATCCAGAGAATGTATGGCTGTGACGTGGGACCCGACGGCCGCCTCCTCCGCGGGTACAGTCAGGACTCCTATGACGGCAAGGATTACATCGCCCTGAACGAGGACCTGCGCTCCTGGACCGCGGCGGACACCGCGGCGCAGATCACACGCCGCAAGTGGGAGGAGGCGGGTGCGGCGGAAAACTTAGGGAACTACCTGGAGGGCACGTGCGTGGAGTGGCTCGCCAAATACCTGGACATGGGGAAGGAGACGCTGCTGCGCGCAGAA--TCTCCCAACACACGGGTGACCCACCACCGCATCTCT--GACCATGAGGTGACCCTGAGGTGCTGGGCCCTGGGCTTCTACCCTGCAGAGATCACCCTGACCTGGCAGCATGATGGGCAGGACCACACCCAGGACACAGAGCTTGTGGAGACTAGGCCTGCGGGAGATGGGACCTTCCAGAAGTGGGCGGCTGTGGTGGTGCCTTTTGGAGAGGAGCAGAGATACACATGCCATGTGCAGCACGAGGGGCTGCCCGAGCCCATCACC-TTGAGATGGGAGCCATCC---TCTCTGCCCTCCATCCCCATCCTGGGC-A-------TCATTGCTGGTGTGGTTGTCCTTGTGGTCACTTTGGTGGTTGGAGCTGTGATCTGGAGGAAGAAGTTCTCAGGAGGAAAAGGACCAAGCTACTCTCATGCTGCACGCGATGACAGTTCCCAGGGCTCTGATTCGTCTCTCATGGCTCTTAAAGTGTGAGACCCCGCTGCCTGTGGAGAACTGAGCGATGCAGGATCTGTTCATGCTCCCACTTGGTGACATCGAGATCCCCTGACTTCCTGCAGATGGTGTCAGAATGTGTCTGCATTCCTATTAGCATATTGTGAGGACGCAGGAGACTGGCCCCCATGCCCACCATGACCCCTCCCATACTGATTTGTGTTCCGTCTCCATCCCTGTCTTTCCTTCATGTTGGGCTGAGTACTGACGCCTTACTTCCCTACTGAAAATGAGAATCCTGATAGGAATTTGTGTTTTGTAATTCTTGGTATGTGGGGATGATGAGGTAATAAAAGAGAACATTTGTAAAATTGCAAGAGAAAATAAATGAAAGCCCTGAGAACCTCCCAGAACCCGCATAAAAAAA-------------
>comp325_c1_seq1_FPKM_all_pancreas-E
---------------------------------------------------------------------------------------------------------------------------------------------------------------------------------------------------------------------------------------------------------------------------------------------------------------------------------------------------------------------------------------------------------------------------------------------------------------------------------------------------------------------------------------------------------------------------------------------------------------------------------TCTTCCGATCTGCAACATTTGTCCTCAGACCCCGAGGATGCGGTTCGTGATGTCCCGAACTCTGCTCCTGCTGCTGTTGGGGGCCTTGGCCGCGCCCCAG-ACCTGGGCGGGCTCCCACTCCCTGAGGTATTTCTACACGGCGGTGTCCCGGCCCGGCCTCGGGGAGCCCCGCTTCATCGCCGTGGGCTACGTGGACGACACGCA-----------------------------------------------------------------------------------------------------------------------------------------------------------------------GTTCGTGAGGTTC-GACAGCGACGCCCCGAACCCGAGG-ATGGAGCCGC-GGGCCCCGTGGGTGGAGCAGGAGGGGCGGGAGTATTGGGACCGGGAGACGCGGAC-CGCGAAGAACAGCGCACAGATTTTCCGAGTGGACCTGAACACGATGCTCCGCTAC-------TACAACCAGAGCG------AGTCCGG-GTCGCACAACATCCAGAGAATGTATGGCTGTGACGTGGGACCCGACGGCCGCCTCCTCCGCGGGTACAGTCAGGACTCCTATGACGGCAAGGATTACATCGCCCTGAACGAGGACCTGCGCTCCTGGACCGCGGCGGACACCGCGGCGCAGATCACACGCCGCAAGTGGGAGGAGGCGGGTGCGGCGGAAAACTTAGGGAACTACCTGGAGGGCACGTGCGTGGAGTGGCTCGCCAAATACCTGGACATGGGGAAGGAGACGCTGCTGCGCGCAGAA--TCTCCCAACACACGGGTGACCCACCACCGCATCTCT--GACCATGAGGTGACCCTGAGGTGCTGGGCCCTGGGCTTCTACCCTGCGGAGATCACCCTGACCTGGCAGCGTGATGGGGAGGACCACACCCAGGACACAGAGCTTGTGGAGACCAGGCCTGCGGGAGATGGAACCTTCCAGAAGTGGGCAGCTGTGGTGGTGCCTTCTGGAGAGGAGCAGAGATACACGTGCCATGTGCAGCATGAGGGGCTGCCTGAGCCCATCACC-CTGAGATGGGAGCCATCG---TCTCTGCCCTTCATCACCATTCTGGGC-A-------TCATTGCTGGTGTGGTTGTCCTTGTGGTCACTTTGGTGGTTGGAGCTGTGATCTGGAGGAAGAAGTTTTCAGGAGGAAAGGGACCAAGCTATTCTCATGCTGCACGCGACGACAGTACCCAGGGCTCTGATTCGTCTCTAATGGCTCCTAAAGTGTGAGACC-CGCTGCCTGTGGAGAACTGAGCGATGCAGGATCTGTTCAAACTCCCACTTGGTGACATCAAGATCCCCTGACTTTCTTCAGATGGTGTCAGA-TGTGTCTGTGTTCCTATTAGCATATTGTGAGGACGCAGGAGACTGGCCCCCATGCCCACCATGACCCCTCCCATACTGATTTGTGTTCCGTCTCCATCCCTGTCTTTCCTTCATGTTGGGCTGAGTACTGACGCCTTACTTCCCTACTGAAAATGAGAATCCTGATAGGAATTTGTGTTTTGTAATTCTTGGTATGTGGGGATGATGAGGTAATAAAAGAGAACATTTGTAAAATTGCAAGAGAAAATAAATGAAAGCCCTGAGAACCTCCCAGAACCCGCAAA-------------------
>comp325_c1_seq2_FPKM_all_pancreas-E
---------------------------------------------------------------------------------------------------------------------------------------------------------------------------------------------------------------------------------------------------------------------------------------------------------------------------------------------------------------------------------------------------------------------------------------------------------------------------------------------------------------------------------------------------------------------------------------------------------------------------------TCTTCCGATCTGCAACATTTGTCCTCAGACCCCGAGGATGCGGTTCGTGATGTCCCGAACTCTGCTCCTGCTGCTGTTGGGGGCCTTGGCCGCGCCCCAG-ACCTGGGCGGGCTCCCACTCCCTGAGGTATTTCTACACGGCGGTGTCCCGGCCCGGCCTCGGGGAGCCCCGCTTCATCGCCGTGGGCTACGTGGACGACACGCA-----------------------------------------------------------------------------------------------------------------------------------------------------------------------GTTCGTGAGGTTC-GACAGCGACGCCCCGAACCCGAGG-ATGGAGCCGC-GGGCCCCGTGGGTGGAGCAGGAGGGGCGGGAGTATTGGGACCGGGAGACGCGGAC-CGCGAAGAACAGCGCACAGATTTTCCGAGTGGACCTGAACACGATGCTCCGCTAC-------TACAACCAGAGCG------AGTCCGG-GTCGCACAACATCCAGAGAATGTATGGCTGTGACGTGGGACCCGACGGCCGCCTCCTCCGCGGGTACAGTCAGGACTCCTATGACGGCAAGGATTACATCGCCCTGAACGAGGACCTGCGCTCCTGGACCGCGGCGGACACCGCGGCGCAGATCACACGCCGCAAGTGGGAGGAGGCGGGTGCGGCGGAAAACTTAGGGAACTACCTGGAGGGCACGTGCGTGGAGTGGCTCGCCAAATACCTGGACATGGGGAAGGAGACGCTGCTGCGCGCAGAA--TCTCCCAACACACGGGTGACCCACCACCGCATCTCT--GACCATGAGGTGACCCTGAGGTGCTGGGCCCTGGGCTTCTACCCTGCGGAGATCACCCTGACCTGGCAGCGTGATGGGGAGGACCACACCCAGGACACAGAGCTTGTGGAGACCAGGCCTGCGGGAGATGGAACCTTCCAGAAGTGGGCAGCTGTGGTGGTGCCTTCTGGAGAGGAGCAGAGATACACGTGCCATGTGCAGCATGAGGGGCTGCCTGAGCCCATCACC-CTGAGATGGGAGCCATCG---TCTCTGCCCTTCATCACCATTCTGGGC-A-------TCATTGCTGGTGTGGTTGTCCTTGTGGTCACTTTGGTGGTTGGAGCTGTGATCTGGAGGAAGAAGTTCTCAGGAGGAAAAGGACCAAGCTACTCTCATGCTGCACGCGATGACAGTTCCCAGGGCTCTGATTCGTCTCTCATGGCTCTTAAAGTGTGAGACCCCGCTGCCTGTGGAGAACTGAGCGATGCAGGATCTGTTCATGCTCCCACTTGGTGACATCGAGATCCCCTGACTTCCTGCAGATGGTGTCAGAATGTGTCTGCATTCCTATTAGCATATTGTGAGGACGCAGGAGACTGGCCCCCATGCCCACCATGACCCCTCCCATACTGATTTGTGTTCCGTCTCCATCCCTGTCTTTCCTTCATGTTGGGCTGAGTACTGACGCCTTACTTCCCTACTGAAAATGAGAATCCTGATAGGAATTTGTGTTTTGTAATTCTTGGTATGTGGGGATGATGAGGTAATAAAAGAGAACATTTGTAAAATTGCAAGAGAAAATAAATGAAAGCCCTGAGAACCTCCCAGAACCCGCAAA-------------------
>comp325_c1_seq4_FPKM_all_pancreas-E
---------------------------------------------------------------------------------------------------------------------------------------------------------------------------------------------------------------------------------------------------------------------------------------------------------------------------------------------------------------------------------------------------------------------------------------------------------------------------------------------------------------------------------------------------------------------------------------------------------------------------------TCTTCCGATCTGCAACATTTGTCCTCAGACCCCGAGGATGCGGTTCGTGATGTCCCGAACTCTGCTCCTGCTGCTGTTGGGGGCCTTGGCCGCGCCCCAG-ACCTGGGCGGGCTCCCACTCCCTGAGGTATTTCTACACGGCGGTGTCCCGGCCCGGCCTCGGGGAGCCCCGCTTCATCGCCGTGGGCTACGTGGACGACACGCA----------------------------------------------------------------------------------------------------------------------------------------------------------------------GTT-CGTGAGGTTC-GACAGCGACGCCCCGAACCCGAGG-ATGGAGCCGC-GGGCCCCGTGGGTGGAGCAGGAGGGGCGGGAGTATTGGGACCGGGAGACGCGGAC-CGCGAAGAACAGCGCACAGATTTTCCGAGTGGACCTGAACACGATGCTCCGCTAC-------TACAACCAGAGCG------AGTCCGG-GTCGCACAACATCCAGAGAATGTATGGCTGTGACGTGGGACCCGACGGCCGCCTCCTCCGCGGGTACAGTCAGGACTCCTATGACGGCAAGGATTACATCGCCCTGAACGAGGACCTGCGCTCCTGGACCGCGGCGGACACCGCGGCGCAGATCACACGCCGCAAGTGGGAGGAGGCGGGTGCGGCGGAAAACTTAGGGAACTACCTGGAGGGCACGTGCGTGGAGTGGCTCGCCAAATACCTGGACATGGGGAAGGAGACGCTGCTGCGCGCAGAA--TCTCCCAACACACGGGTGACCCACCACCGCATCTCT--GACCATGAGGTGACCCTGAGGTGCTGGGCCCTGGGCTTCTACCCTGCGGAGATCACCCTGACCTGGCAGCGTGATGGGGAGGACCACACCCAGGACACAGAGCTTGTGGAGACCAGGCCTGCGGGAGATGGAACCTTCCAGAAGTGGGCAGCTGTGGTGGTGCCTTCTGGAGAGGAGCAGAGATACACGTGCCATGTGCAGCATGAGGGGCTGCCTGAGCCCATCACC-CTGAGATGGGAGCCATCG---TCTCTGCCCTTCATCACCATTCTGGGC-A-------TCATTGCTGGTGTGGTTGTCCTTGTGGTCACTTTGGTGGTTGGAGCTGTGATCTGGAGGAAGAAGTTCTCAGGAGGAAAAGGACCAAGCTACTCTCATGCTGCACGCGATGACAGTTCCCAGGGCTCTGATTCGTCTCTCATGGCTCTTAAAGTGTGAGACCCCGCTGCCTGTGGAGAACTGAGCGATGCAGGATCTGTTCAAACTCCCACTTGGTGACATCAAGATCCCCTGACTTTCTTCAGATGGTGTCAGA-TGTGTCTGTGTTCCTATTAGCATATTGTGAGGACGCAGGAGACTGGCCCCCATGCCCACCATGACCCCTCCCATACTGATTTGTGTTCCGTCTCCATCCCTGTCTTTCCTTCATGTTGGGCTGAGTACTGACGCCTTACTTCCCTACTGAAAATGAGAATCCTGATAGGAATTTGTGTTTTGTAATTCTTGGTATGTGGGGATGATGAGGTAATAAAAGAGAACATTTGTAAAATTGCAAGAGAAAATAAATGAAAGCCCTGAGAACCTCCCAGAACCCGCAAA-------------------
>comp325_c1_seq3_FPKM_all_pancreas-E
--------------------------------------------------------------------------------------------------------------------------------------------------------------------------------------------------------------------------------------------------------------------------------------------------------------------------------------------------------------------------------------------------------------------------------------------------------------------------------------------------------------------------------------------------------------------------------------------------------------------------------------------------------------------------------------------------------------------------------------------------------------------------------------------------------------------------------------------------------------------------------------------------------------------------------------------------------------------------------------------------------------------------------------------------------------------------------------------------------------------------------------------------------------------------------------------------------------------------------------------------------------------------------------------------------------------------------------------------------------------------------------------------------------------------------------------------------------------------------------------------TGCGCGCAGAA--TCTCCCAAAACACGGGTGACCCGCCACCCCATCTCT--GACCGTGAGGTGACCCTGAGGTGCTGGGCCCTGGGCTTCTACCCTGCGGAGATCACCCTGACCTGGCAGCGTGATGGGGAGGACCACACCCAGGACACAGAGCTTGTGGAGACCAGGCCTGCGGGAGATGGAACCTTCCAGAAGTGGGCAGCTGTGGTGGTGCCTTCTGGAGAGGAGCAGAGATACACGTGCCATGTGCAGCATGAGGGGCTGCCTGAGCCCATCACC-CTGAGATGGGAGCCATCG---TCTCTGCCCTTCATCACCATTCTGGGC-A-------TCATTGCTGGTGTGGTTGTCCTTGTGGTCACTTTGGTGGTTGGAGCTGTGATCTGGAGGAAGAAGTTCTCAGGAGGAAAAGGACCAAGCTACTCTCATGCTGCACGCGATGACAGTTCCCAGGGCTCTGATTCGTCTCTCATGGCTCTTAAAGTGTGAGACCCCGCTGCCTGTGGAGAACTGAGCGATGCAGGATCTGTTCATGCTCCCACTTGGTGACATCGAGATCCCCTGACTTCCTGCAGATGGTGTCAGAATGTGTCTGCATTCCTATTAGCATATTGTGAGGACGCAGGAGACTGGCCCCCATGCCCACCATGACCCCTCCCATACTGATTTGTGTTCCGTCTCCATCCCTGTCTTTCCTTCATGTTGGGCTGAGTACTGACGCCTTACTTCCCTACTGAAAATGAGAATCCTGATAGGAATTTGTGTTTTGTAATTCTTGGTATGTGGGGATGATGAGGTAATAAAAGAGAACATTTGTAAAATTGCAAGAGAAAATAAATGAAAGCCCTGAGAACCTCCCAGAACCCGCAAA-------------------
>comp325_c1_seq5_FPKM_all_pancreas-E
--------------------------------------------------------------------------------------------------------------------------------------------------------------------------------------------------------------------------------------------------------------------------------------------------------------------------------------------------------------------------------------------------------------------------------------------------------------------------------------------------------------------------------------------------------------------------------------------------------------------------------------------------------------------------------------------------------------------------------------------------------------------------------------------------------------------------------------------------------------------------------------------------------------------------------------------------------------------------------------------------------------------------------------------------------------------------------------------------------------------------------------------------------------------------------------------------------------------------------------------------------------------------------------------------------------------------------------------------------------------------------------------------------------------------------------------------------------------------------------------------TGCGCGCAGAA--TCTCCCAAAACACGGGTGACCCGCCACCCCATCTCT--GACCGTGAGGTGACCCTGAGGTGCTGGGCCCTGGGCTTCTACCCTGCGGAGATCACCCTGACCTGGCAGCGTGATGGGGAGGACCACACCCAGGACACAGAGCTTGTGGAGACCAGGCCTGCGGGAGATGGAACCTTCCAGAAGTGGGCAGCTGTGGTGGTGCCTTCTGGAGAGGAGCAGAGATACACGTGCCATGTGCAGCATGAGGGGCTGCCTGAGCCCATCACC-CTGAGATGGGAGCCATCG---TCTCTGCCCTTCATCACCATTCTGGGC-A-------TCATTGCTGGTGTGGTTGTCCTTGTGGTCACTTTGGTGGTTGGAGCTGTGATCTGGAGGAAGAAGTTCTCAGGAGGAAAAGGACCAAGCTACTCTCATGCTGCACGCGATGACAGTTCCCAGGGCTCTGATTCGTCTCTCATGGCTCTTAAAGTGTGAGACCCCGCTGCCTGTGGAGAACTGAGCGATGCAGGATCTGTTCAAACTCCCACTTGGTGACATCAAGATCCCCTGACTTTCTTCAGATGGTGTCAGA-TGTGTCTGTGTTCCTATTAGCATATTGTGAGGACGCAGGAGACTGGCCCCCATGCCCACCATGACCCCTCCCATACTGATTTGTGTTCCGTCTCCATCCCTGTCTTTCCTTCATGTTGGGCTGAGTACTGACGCCTTACTTCCCTACTGAAAATGAGAATCCTGATAGGAATTTGTGTTTTGTAATTCTTGGTATGTGGGGATGATGAGGTAATAAAAGAGAACATTTGTAAAATTGCAAGAGAAAATAAATGAAAGCCCTGAGAACCTCCCAGAACCCGCAAA-------------------
>comp325_c1_seq6_FPKM_all_pancreas-E
--------------------------------------------------------------------------------------------------------------------------------------------------------------------------------------------------------------------------------------------------------------------------------------------------------------------------------------------------------------------------------------------------------------------------------------------------------------------------------------------------------------------------------------------------------------------------------------------------------------------------------------------------------------------------------------------------------------------------------------------------------------------------------------------------------------------------------------------------------------------------------------------------------------------------------------------------------------------------------------------------------------------------------------------------------------------------------------------------------------------------------------------------------------------------------------------------------------------------------------------------------------------------------------------------------------------------------------------------------------------------------------------------------------------------------------------------------------------------------------------------TGCGCGCAGAA--TCTCCCAAAACACGGGTGACCCGCCACCCCATCTCT--GACCGTGAGGTGACCCTGAGGTGCTGGGCCCTGGGCTTCTACCCTGCGGAGATCACCCTGACCTGGCAGCGTGATGGGGAGGACCACACCCAGGACACAGAGCTTGTGGAGACCAGGCCTGCGGGAGATGGAACCTTCCAGAAGTGGGCAGCTGTGGTGGTGCCTTCTGGAGAGGAGCAGAGATACACGTGCCATGTGCAGCATGAGGGGCTGCCTGAGCCCATCACC-CTGAGATGGGAGCCATCG---TCTCTGCCCTTCATCACCATTCTGGGC-A-------TCATTGCTGGTGTGGTTGTCCTTGTGGTCACTTTGGTGGTTGGAGCTGTGATCTGGAGGAAGAAGTTTTCAGGAGGAAAGGGACCAAGCTATTCTCATGCTGCACGCGACGACAGTACCCAGGGCTCTGATTCGTCTCTAATGGCTCCTAAAGTGTGAGACC-CGCTGCCTGTGGAGAACTGAGCGATGCAGGATCTGTTCAAACTCCCACTTGGTGACATCAAGATCCCCTGACTTTCTTCAGATGGTGTCAGA-TGTGTCTGTGTTCCTATTAGCATATTGTGAGGACGCAGGAGACTGGCCCCCATGCCCACCATGACCCCTCCCATACTGATTTGTGTTCCGTCTCCATCCCTGTCTTTCCTTCATGTTGGGCTGAGTACTGACGCCTTACTTCCCTACTGAAAATGAGAATCCTGATAGGAATTTGTGTTTTGTAATTCTTGGTATGTGGGGATGATGAGGTAATAAAAGAGAACATTTGTAAAATTGCAAGAGAAAATAAATGAAAGCCCTGAGAACCTCCCAGAACCCGCAAA-------------------
>comp1628_c0_seq1_FPKM_all_brain-E
----------------------------------------------------------------------------------------------------------------------------------------------------------------------------------------------------------------------------------------------------------------------------------------------------------------------------------------------------------------------------------------------------------------------------------------------------------------------------------------------------------------------------------------GCCTCGGTTCACAGTCTTATTAGTGTCCGATTTCCGAAGAAGCCAAGCAGCGGCACCGCGGTTCCGGGGTATCAAGTTTCCGCACCCGCCTCCTTAG--ACTCACATTTCTCCCCAGACCCCGAGGATGCGGTTCCTGATGTCCCGAACTGTGCTCCTGCTGCTGTTGGGGGCCCTGGCCGTGACCCAG-ACCTGGGCCGGCTCCCACTCCCTCAGGTATTTCTACACGGCGGTGTCCCGGCCCGGCCTCGGGGAGCCCCGCTTCATCGCCGTGGGCTACGTGGACGACACGCA----------------------------------------------------------------------------------------------------------------------------------------------------------------------GTT-CGTGCGGTTC-GACAGCGACGCCCCGAATCCGAGG-ATGGAGCCGC-GGGCCCCGTGGGTGGAGCAGGAGGGGCCGGAGTATTGGGACGAGCAGACGCGGAA-CGAGAAGAACAACGCACAGATTTTCCGAGTGGACCTGAACACGATGCTCCGCTAC-------TACAACCAGAGCG------AGTCCGG-GTCGCACAACATCCAGAGAATGTATGGCTGTGACGTGGGACCCGACGGCCGCCTCCTCCGCGGGTACAGTCAGGACTCCTATGACGGCAAGGATTACATCGCCCTGAACGAGGACCTGCGCTCCTGGACCGCGGCGGACACCGCGGCGCAGATCACACGCCGCAAGTGGGAGGAGGCGGGTGCGGCGGAAAACTTAGGGAACTACCTGGAGGGCACGTGCGTGGAGTGGCTCGCCAAATACCTGGACATGGGGAAGGAGACGCTGCTGCGCGCAGAA--TCTCCCAACACACGGGTGACCCACCACCGCATCTCT--GACCATGAGGTGACCCTGAGGTGCTGGGCCCTGGGCTTCTACCCTGCGGAGATCACCCTGACCTGGCAGCGTGATGGGGAGGACCACACCCAGGACACAGAGCTTGTGGAGACCAGGCCTGCGGGAGATGGAACCTTCCAGAAGTGGGCAGCTGTGGTGGTGCCTTCTGGAGAGGAGCAGAGATACACGTGCCATGTGCAGCATGAGGGGCTGCCTGAGCCCATCACC-CTGAGATGGGAGCCATCG---TCTCTGCCCTTCATCACCATTCTGGGC-A-------TCATTGCTGGTGTGGTTGTCCTTGTGGTCACTTTGGTGGTTGGAGCTGTGATCTGGAGGAAGAAGTTTTCAGGAGGAAAGGGACCAAGCTATTCTCATGCTGCACGCGACGACAGTACCCAGGGCTCTGATTCGTCTCTAATGGCTCCTAAAGTGTGAGACC-CGCTGCCTGTGGAGAACTGAGCGATGCAGGATCTGTTCAAACTCCCACTTGGTGACATCAAGATCCCCTGACTTTCTTCAGATGGTGTCAGA-TGTGTCTGTGTTCCTATTAGCATATTGTGAGGACGCAGGAGACTGGCCCCCA-----------------------------------------------------------------------------------------------------------------------------------------------------------------------------------------------------------------------------------------------------------
>comp113855_c0_seq1_FPKM_all_heart-E
----------------------------------------------------------------------------------------------------------------------------------------------------------------------------------------------------------------------------------------------------------------------------------------------------------------------------------------------------------------------------------------------------------------------------------------------------------------------------------------------------------------------------------------------------------------------------------------------------------------------------------------------------------------------------------------------------------------------------------------------------------------------------------------------------------------------------------------------GGCCGCGTGACACCCGTCCCACGACCCTGGAAGAGCCCGAGGGAGCTTTTAGGCGGGTTTACTTTCGGTTTCACCTTAATCGCTGCTGCTCTGGGGGCGGGGCGGGGACAGGGTCACACAGCATCCAGAGAATGCATGGCTGTGACATCGGGCCTGACGGACGCCTCCTCCGCG-GGTACAGTCA-------------------------------------------------------------------------------------------------------------------------------------------------------------------------------------------------------------------------------------------------------------------------------------------------------------------------------------------------------------------------------------------------------------------------------------------------------------------------------------------------------------------------------------------------------------------------------------------------------------------------------------------------------------------------------------------------------------------------------------------------------------------------------------------------------------------------------------------------------------------------------------------------------------------------------------------------------------------------------------------------------------------------------------------------------------------------------------------------------------------------------------------------------------------------------------------------------------------------------------------------------------------------------------------------------------------------------------------------------------------------------------------
>comp19801_c0_seq1_FPKM_all_testes-E
----------------------------------------------------------------------------------------------------------------------------------------------------------------------------------------------------------------------------------------------------------------------------------------------------------------------------------------------------------------------------------------------------------------------------------------------------------------------------------------------------------------------------------------------------------------------------------------------------GTTCCGGGGTATAAAGTTTCCGCATCCGCCTCCTGAG--ACTCACATTTGTCCTCAGACCCCGAGGATGCGGTTCGTGATGTCCCGAACTCTGCTCCTGCTGCTGTTGGGGGCCTTGGCCGCGCCCCAG-ACCTGGGCGGGCTCCCACT-------------------------------------------------------------------------------------------------------------------------------------------------------------------------------------------------------------------------------------------------------------------------------------------------------------------------------------------------------------------------------------------------------------------------------------------------------------------------------------------------------------------------------------------------------------------------------------------------------------------------------------------------------------------------------------------------------------------------------------------------------------------------------------------------------------------------------------------------------------------------------------------------------------------------------------------------------------------------------------------------------------------------------------------------------------------------------------------------------------------------------------------------------------------------------------------------------------------------------------------------------------------------------------------------------------------------------------------------------------------------------------------------------------------------------------------------------------------------------------------------------------------------------------------------------------------------------------------------------------------------------------------------------------------------
>comp17177_c0_seq1_FPKM_all_brain-E
----------------------------------------------------------------------------------------------------------------------------------------------------------------------------------------------------------------------------------------------------------------------------------------------------------------------------------------------------------------------------------------------------------------------------------------------------------------------------------------------------------------------------------------------------------------------------------------------------------------AAAGTTTCCGCATCCGCCTCCTGAG--ACTCACATTTGTCCTCAGACCCCGAGGATGCGGTTCGTGATGTCCCGAACTCTGCTCCTGCTGCTGTTGGGGGCCTTGGCCGCGCCCCAG-ACCTGGGCGGGCTCCCACTCCCTGAGGTATTTCTACACCGCGGTGTCCCGGCCCGGCCTCGGG-----------------------------------------------------------------------------------------------------------------------------------------------------------------------------------------------------------------------------------------------------------------------------------------------------------------------------------------------------------------------------------------------------------------------------------------------------------------------------------------------------------------------------------------------------------------------------------------------------------------------------------------------------------------------------------------------------------------------------------------------------------------------------------------------------------------------------------------------------------------------------------------------------------------------------------------------------------------------------------------------------------------------------------------------------------------------------------------------------------------------------------------------------------------------------------------------------------------------------------------------------------------------------------------------------------------------------------------------------------------------------------------------------------------------------------------------------------------------------------------------------------------------------------------------------------------------------------------------------------------------------
>comp35725_c0_seq1_FPKM_all_heart-E
-----------------------------------------------------------------------------------------------------------------------------------------------------------------------------------------------------------------------------------------------------------------------------------------------------------------------------------------------------------------------------------------------------------------------------------------------------------------------------------------------------------------------------------------CCTCGGTTCACAGTCTTATTAGTGTCCGATTTCCGAAGAAGCCAAGCAGCGGCACCGCGGTTCCGGGGTATCAAGTTTCCGCACCCGCCTCCTTAG--ACTCACATTTCTCCCCAGACCCCGAGGATGCGGTTCCTGATGTCCCGAACTGTGCTCCTGCTGCTGTTGGGGGCCCTGGCCGTGACCCAG-ACCTGGGCCGGCTCCCACTCCCTCAGGTATTTCTACACGGCGGTGTCC--------------------------------------------------------------------------------------------------------------------------------------------------------------------------------------------------------------------------------------------------------------------------------------------------------------------------------------------------------------------------------------------------------------------------------------------------------------------------------------------------------------------------------------------------------------------------------------------------------------------------------------------------------------------------------------------------------------------------------------------------------------------------------------------------------------------------------------------------------------------------------------------------------------------------------------------------------------------------------------------------------------------------------------------------------------------------------------------------------------------------------------------------------------------------------------------------------------------------------------------------------------------------------------------------------------------------------------------------------------------------------------------------------------------------------------------------------------------------------------------------------------------------------------------------------------------------------------------------------------------------------------------
>comp2085_c0_seq1_FPKM_all_spleen-E
----------------------------------------------------------------------------------------------------------------------------------------------------------------------------------------------------------------------------------------------------------------------------------------------------------------------------------------------------------------------------------------------------------------------------------------------------------------------------------------------------------------------------------------------GTTCACAGTCTTATTAGTGTCCGATTTCCGAAGAAGCCAAGCAGCGGCACCGCGGTTCCGGGGTATCAAGTTTCCGCACCCGCCTCCTTAG--ACTCACATTTCTCCCCAGACCCCGAGGATGCGGTTCCTGATGTCCCGAACTGTGCTCCTGCTGCTGTTGGGGGCCCTGGCCGTGACCCAG-ACCTGGGCCGGCTCCCACTCCCTCAGGTATTTCTACACGGCGGTGTCCAGGCCCGGCCTCGGGGAGCCCCGC--------------------------------------------------------------------------------------------------------------------------------------------------------------------------------------------------------------------------------------------------------------------------------------------------------------------------------------------------------------------------------------------------------------------------------------------------------------------------------------------------------------------------------------------------------------------------------------------------------------------------------------------------------------------------------------------------------------------------------------------------------------------------------------------------------------------------------------------------------------------------------------------------------------------------------------------------------------------------------------------------------------------------------------------------------------------------------------------------------------------------------------------------------------------------------------------------------------------------------------------------------------------------------------------------------------------------------------------------------------------------------------------------------------------------------------------------------------------------------------------------------------------------------------------------------------------------------------------------------------------
>comp24238_c0_seq1_FPKM_all_lung-E
-------------------------------------------------------------------------------------------------------------------------------------------------------------------------------------------------------------------------------------------------------------------------------------------------------------------------------------------------------------------------------------------------------------------------------------------------------------------------------------------------------------------------------------GCGGCCTCGGTTCACAGTCTTATTAGTGTCCGATTTCCGAAGAAGCCAAGCAGCGGCACCGCGGTTCCGGGGTATCAAGTTTCCGCACCCGCCTCCTTAG--ACTCACATTTCTCCCCAGACCCCGAGGATGCGGTTCCTGATGTCCCGAACTGTGCTCCTGCTGCTGTTGGGGGCCCTGGCCGTGACCCAG-ACCTGGGCCGGCTCCCACTCCCTCAGGTATTTCTACACGGCGGTGTCC--------------------------------------------------------------------------------------------------------------------------------------------------------------------------------------------------------------------------------------------------------------------------------------------------------------------------------------------------------------------------------------------------------------------------------------------------------------------------------------------------------------------------------------------------------------------------------------------------------------------------------------------------------------------------------------------------------------------------------------------------------------------------------------------------------------------------------------------------------------------------------------------------------------------------------------------------------------------------------------------------------------------------------------------------------------------------------------------------------------------------------------------------------------------------------------------------------------------------------------------------------------------------------------------------------------------------------------------------------------------------------------------------------------------------------------------------------------------------------------------------------------------------------------------------------------------------------------------------------------------------------------------
>comp47304_c0_seq1_FPKM_all_liver-E
-----------------------------------------------------------------------------------------------------------------------------------------------------------------------------------------------------------------------------------------------------------------------------------------------------------------------------------------------------------------------------------------------------------------------------------------------------------------------------------------------------------------------TGGATACTGATGACGCGGCCTCGGTTCACAGTCTTATTAGTGTCCGATTTCCGAAGAAGCCAAGCAGCGGCACCGCGGTTCCGGGGTATCAAGTTTCCGCACCCGCCTCCTTAG--ACTCACATTTCTCCCCAGACCCCGAGGATGCGGTTCCTGATGTCCCGAACTGTGCTCCTGCTGCTGTTGGGGGCCCTGGCCGTGACCCAG-ACCTGGGCCGGCTCCCACTCCCTCAGGTATTTCTACACGGCGGTGTCC--------------------------------------------------------------------------------------------------------------------------------------------------------------------------------------------------------------------------------------------------------------------------------------------------------------------------------------------------------------------------------------------------------------------------------------------------------------------------------------------------------------------------------------------------------------------------------------------------------------------------------------------------------------------------------------------------------------------------------------------------------------------------------------------------------------------------------------------------------------------------------------------------------------------------------------------------------------------------------------------------------------------------------------------------------------------------------------------------------------------------------------------------------------------------------------------------------------------------------------------------------------------------------------------------------------------------------------------------------------------------------------------------------------------------------------------------------------------------------------------------------------------------------------------------------------------------------------------------------------------------------------------
>comp17177_c0_seq2_FPKM_all_brain-E
----------------------------------------------------------------------------------------------------------------------------------------------------------------------------------------------------------------------------------------------------------------------------------------------------------------------------------------------------------------------------------------------------------------------------------------------------------------------------------------------------------------------------------------------------------------------------------------------------------------AAAGTTTCCGCATCCGCCTCCTGAG--ACTCACATTTGTCCTCAGACCCCGAGGATGCGGTTCGTGATGTCCCGAACTCTGCTCCTGCTGCTGTTGGGGGCCTTGGCCGCGCCCCAG-ACCTGGGCGGGCTCCCACTCCCTGAGGTATTTCTACACGGCGGTGTCC--------------------------------------------------------------------------------------------------------------------------------------------------------------------------------------------------------------------------------------------------------------------------------------------------------------------------------------------------------------------------------------------------------------------------------------------------------------------------------------------------------------------------------------------------------------------------------------------------------------------------------------------------------------------------------------------------------------------------------------------------------------------------------------------------------------------------------------------------------------------------------------------------------------------------------------------------------------------------------------------------------------------------------------------------------------------------------------------------------------------------------------------------------------------------------------------------------------------------------------------------------------------------------------------------------------------------------------------------------------------------------------------------------------------------------------------------------------------------------------------------------------------------------------------------------------------------------------------------------------------------------------------
>comp17177_c0_seq3_FPKM_all_brain-E
----------------------------------------------------------------------------------------------------------------------------------------------------------------------------------------------------------------------------------------------------------------------------------------------------------------------------------------------------------------------------------------------------------------------------------------------------------------------------------------------------------------------------------------------------------------------------------------------------------------AAAGTTTCCGCATCCGCCTCCTGAG--ACTCACATTTGTCCTCAGACCCCGAGGATGCGGTTCGTGATGTCCCGAACTCTGCTCCTGCTGCTGTTGGGGGCCTTGGCCGCGCCCCAG-ACCTGGGCGGGCTCCCACTCCCTGAGGTATTTCTAC--------------------------------------------------------------------------------------------------------------------------------------------------------------------------------------------------------------------------------------------------------------------------------------------------------------------------------------------------------------------------------------------------------------------------------------------------------------------------------------------------------------------------------------------------------------------------------------------------------------------------------------------------------------------------------------------------------------------------------------------------------------------------------------------------------------------------------------------------------------------------------------------------------------------------------------------------------------------------------------------------------------------------------------------------------------------------------------------------------------------------------------------------------------------------------------------------------------------------------------------------------------------------------------------------------------------------------------------------------------------------------------------------------------------------------------------------------------------------------------------------------------------------------------------------------------------------------------------------------------------------------------------------------
>comp2595_c0_seq1_FPKM_all_pancreas-E
---------------------------------------------------------------------------------------------------------------------------------------------------------------------------------------------------------------------------------------------------------------------------------------------------------------------------------------------------------------------------------------------------------------------------------------------------------------------------------------------------------------------------------------------------------------------------------------------------------------------------------------------------------------------------------------------------------------------------------------------------------------------------------------------------------------------------------------------------------------------------------------------------------------------------------------------------------------------------------------------------------------------------------------------------------------------------------------------------------------------------------------------------------------------------------------------------------------------------------------------------------------------------------------------------------------TAGGACTCTTGACTGTACCCGCGAGGACCTGCGCTCCTGGACCGCAGCGGACACCGCGGCACAGATCACCCACCGCAGCTGGGAGGAGGCCTGTGTGGCCAATGACATCAGGAACTACCTGGAGGTCACGTGCGTGGAGTGGCTCACCAAATACCTGGAGATGGGGAAGGAGATGCTGCTGCGCGCAGAA--TCTCCCAAAACACAAGTGACCCGCCACCGGATCTCT--GACCATGAGGTGACCCTG-----------------------------------------------------------------------------------------------------------------------------------------------------------------------------------------------------------------------------------------------------------------------------------------------------------------------------------------------------------------------------------------------------------------------------------------------------------------------------------------------------------------------------------------------------------------------------------------------------------------------------------------------------------------------------------------------------------------------------------------------------------------------------------------------------------------------------------------------------------
>comp123_c0_seq2_FPKM_all_candiles_blood-F
-------------------------------------------------------------------------------------------------------------------------------------------------------------------------------------------------------------------------------------------------------------------------------------------------------------------------------------------------------------------------------------------------------------------------------------------------------------------------------------------------------------------------------------------------------------------------------------------------------------------------------GGCCCGGCCTCGGGGGACATTTGTCCTCAGACCCCGAGGATGCGGTTCGTGATGTCCCGAACTCTGCTCCTGCTGCTGTTGGGGGCCTTGGCCGCGCCCCAG-ACCTGGGCGGGCTCCCACTCCCTGAGGTATTTCTACACGGCGGTGTCCCGGCCCGGCCTCGGGGAGCCCCGCTTCATCGCCGTGGGCTACGTGGACGACACGCA--------------------------------------------------------------G------------------------------------------------------------------------T---------------------------------TCGTGAGGTTC-GACAGCGACGCCCCGAACCCGAGG-ATGGAGCCGC-GGGCCCCGTGGGTGGAGCAGGAGGGGCCGGAGTATTGGGACGAGCAGACGCGGAT-CGCGAAGAACCACGCACAGATTTTCCGAGTGGACCTGAACACGATGCTCCGCTAC-------TACAACCAGAGCG------AGTCCGG-GTCGCACAACATCCAGAGAATGTATGGCTGTGACGTGGGACCCGACGGCCGCCTCCTCCGCGGGTACAGTCAGGACTCCTATGACGGCAAGGATTACATCGCCCTGAACGAGGACCTGCGCTCCTGGACCGCGGCGGACACCGCGGCGCAGATCACACGCCGCAAGTGGGAGGAGGCGGGTGCGGCGGAAAACTTAGGGAACTACCTGGAGGGCACGTGCGTGGAGTGGCTCGCCAAATACCTGGACATGGGGAAGGAGACGCTGCTGCGCGCAGAA--TCTCCCAACACACGGGTGACCCACCACCGCATCTCT--GACCATGAGGTGACCCTGAGGTGCTGGGCCCTGGGCTTCTACCCTGCGGAGATCACCCTGACCTGGCAGCGTGATGGGGAGGACCACACCCAGGACACAGAGCTTGTGGAGACCAGGCCTGCGGGAGATGGAACCTTCCAGAAGTGGGCAGCTGTGGTGGTGCCTTCTGGAGAGGAGCAGAGATACACGTGCCATGTGCAGCATGAGGGGCTGCCTGAGCCCATCACC-CTGAGATGGGAGCCATCG---TCTCTGCCCTTCATCACCATTCTGGGC-A-------TCATTGCTGGTGTGGTTGTCCTTGTGGTCACTTTGGTGGTTGGAGCTGTGATCTGGAGGAAGAAGTTTTCAGGAGGAAAGGGACCAAGCTATTCTCATGCTGCACGCGACGACAGTACCCAGGGCTCTGATTCGTCTCTAATGGCTCCTAAAGTGTGAGACC-CGCTGCCTGTGGAGAACTGAGCGATGCAGGATCTGTTCATGCTCCCACTTGGTGACATCGAGATCCCCTGACTTCCTGCAGATGGTGTCAGAATGTGTCTGCATTCCTATTAGCATATTGTGAGGACGCAGGAGACTGGCCCCCATGCCCACCATGACCCCTCCCATACTGATTTGTGTTCCGTCTCCATCCCTGTCTTTCCTTCATGTTGGGCTGAGTACTGACGCCTTACTTCCCTACTGAAAATGAGAATCCTGATAGGAATTTGTGTTTTGTAATTCTTGGTATGTGGGGATGATGAGGTAATAAAAGAGAACATTTGTAAAATTGCAAGAGAAAATAAATGAAAGCCCTGAGAACCTCCCAGAACCCGCAAAA------------------
>comp1708_c0_seq1_FPKM_all_stomach-F
----------------------------------------------------------------------------------------------------------------------------------------------------------------------------------------------------------------------------------------------------------------------------------------------------------------------------------------------------------------------------------------------------------------------------------------------------------------------------------------------------------------------------------------------------------------------------------------------------------------------------------------------------------------------------------------------------------------------------------------------------------------------------------------------------------------------------------------------------------------------------------------------------------------------------------------------------------------------------------------------------------------------------------------------------------------------------------------------------------------------------------------------------------------------------------------------------------------------------------------------------------------------------------------------------------------------------------------------------------------------------------------------------------------------------------------------------------------------------------------------------------------------------------------------------------------------------------------------------------------------------------------------CCAGGACACAGAGCTTGTGGAGACGAGACCTGCGGGAGATGGGACCTTCCAGAAGTGGGCGGCTGTGGTGGTGCCTTTTGGAGAGGAGCAGAGATACACATGCCATGTGCAGCACGAGGGGCTGCCCGAGCCCATCACC-TTGAGATGGGAGCCATCC---TCTCTGCCCTCCATCCCCATCCTGGGC-A-------TCATTGCTGGTGTGG----------------------------------------------------------------------------------------------------------------------------------------------------------------------------------------------------------------------------------------------------------------------------------------------------------------------------------------------------------------------------------------------------------------------------------------------------------------------------------------------------------------------------------------------------------------
>comp123_c0_seq4_FPKM_all_candiles_blood-F
-------------------------------------------------------------------------------------------------------------------------------------------------------------------------------------------------------------------------------------------------------------------------------------------------------------------------------------------------------------------------------------------------------------------------------------------------------------------------------------------------------------------------------------------------------------------------------------------------------------------------------GGCCCGGCCTCGGGGGACATTTGTCCTCAGACCCCGAGGATGCGGTTCGTGATGTCCCGAACTCTGCTCCTGCTGCTGTTGGGGGCCTTGGCCGCGCCCCAG-ACCTGGGCGGGCTCCCACTCCCTGAGGTATTTCTACACGGCGGTGTCCCGGCCCGGCCTCGGGGAGCCCCGCTTCATCGCCGTGGGCTACGTGGACGACACGCA--------------------------------------------------------------G------------------------------------------------------------------------T---------------------------------TCGTGAGGTTC-GACAGCGACGCCCCGAACCCGAGG-ATGGAGCCGC-GGGCCCCGTGGGTGGAGCAGGAGGGGCCGGAGTATTGGGACGAGCAGACGCGGAT-CGCGAAGAACCACGCACAGATTTTCCGAGTGGACCTGAACACGATGCTCCGCTAC-------TACAACCAGAGCG------AGTCCGG-GTCGCACAACATCCAGAGAATGTATGGCTGTGACGTGGGACCCGACGGCCGCCTCCTCCGCGGGTACAGTCAGGACTCCTATGACGGCAAGGATTACATCGCCCTGAACGAGGACCTGCGCTCCTGGACCGCGGCGGACACCGCGGCGCAGATCACACGCCGCAAGTGGGAGGAGGCGGGTGCGGCGGAAAACTTAGGGAACTACCTGGAGGGCACGTGCGTGGAGTGGCTCGCCAAATACCTGGACATGGGGAAGGAGACGCTGCTGCGCGCAGAA--TCTCCCAACACACGGGTGACCCACCACCGCATCTCT--GACCATGAGGTGACCCTGAGGTGCTGGGCCCTGGGCTTCTACCCTGCGGAGATCACCCTGACCTGGCAGCGTGATGGGGAGGACCACACCCAGGACACAGAGCTTGTGGAGACCAGGCCTGCGGGAGATGGAACCTTCCAGAAGTGGGCAGCTGTGGTGGTGCCTTCTGGAGAGGAGCAGAGATACACGTGCCATGTGCAGCATGAGGGGCTGCCTGAGCCCATCACC-CTGAGATGGGAGCCATCG---TCTCTGCCCTTCATCACCATTCTGGGC-A-------TCATTGCTGGTGTGGTTGTCCTTGTGGTCACTTTGGTGGTTGGAGCTGTGATCTGGAGGAAGAAGTTTTCAGGAGGAAAGGGACCAAGCTATTCTCATGCTGCACGCGACGACAGTACCCAGGGCTCTGATTCGTCTCTAATGGCTCCTAAAGTGTGAGACC-CGCTGCCTGTGGAGAACTGAGCGATGCAGGATCTGTTCAAACTCCCACTTGGTGACATCAAGATCCCCTGACTTTCTTCAGATGGTGTCAGA-TGTGTCTGTGTTCCTATTAGCATATTGTGAGGACGCAGGAGACTGGCCCCCATGCCCACCATGACCCCTCCCATACTGATTTGTGTTCCGTCTCCATCCCTGTCTTTCCTTCATGTTGGGCTGAGTACTGACGCCTTACTTCCCTACTGAAAATGAGAATCCTGATAGGAATTTGTGTTTTGTAATTCTTGGTATGTGGGGATGATGAGGTAATAAAAGAGAACATTTGTAAAATTGCAAGAGAAAATAAATGAAAGCCCTGAGAACCTCCCAGAACCCGCAAAA------------------
>comp21747_c0_seq1_FPKM_all_stomach-F
-------------------------------------------------------------------------------------------------------------------------------------------------------------------------------------------------------------------------------------------------------------------------------------------------------------------------------------------------------------------------------------------------------------------------------------------------------------------------------------------------------------------------------------------------------------------------------------------------------------------------------------------------------------------------------------------------------------------------------------------------------------------------------------------------------------------------------------------------------------------------------------------------------------------------------------------------------------------------------------------------------------------------------------------------------------------------------------------------------------------------------------------------------------------------------------------------------------------------------------------------------------------------------------------------------------------------------------------------------------------------------------------------------------------------------------------------------------------------------------------------------------------------------------------------------------------------------------------------------------------------------------------------------------------------------------------------------------------------------------------------------------------------------------------------------------CCTCTCAGCCCTCCATCCCCATCCCGGGC-A-------TCATTGTTGCTGTGGTTGTCCTTGTGGTCACTGTGGTGGTTGGAGCTTTGATCTGGAGGAAGAAGTGCTCAGGAGGAAAAGGACCAAGCT-------------------------------------------------------------------------------------------------------------------------------------------------------------------------------------------------------------------------------------------------------------------------------------------------------------------------------------------------------------------------------------------------------------------------------------------------------------------------------------
>comp12845_c0_seq2_FPKM_all_candiles_blood-F
-------------------------------------------------------------------------------------------------------------------------------------------------------------------------------------------------------------------------------------------------------------------------------------------------------------------------------------------------------------------------------------------------------------------------------------------------------------------------------------------------------------------------------------------------------------------------------------------------------------------------------------------------------------------------------------------------------------------------------------------------------------------------------------------------------------------------------------------------------------------------------------------------------------------------------------------------------------------------------------------------------------------------------------------------------------------------------------------------------------------------------------------------------------------------------------------------------------------------------------------------------------------------------------------------------------------GATTACATCGCCCTGAACGAGGATCTGCGCTCCTGGACCGTGGCGGACACCGCTGCGCACATCACCCGCCGCAAGTGGGAGGTGGCCGGTGCAGCGAAGGACTGGAAGAACTACCTGGAGGGCACGTGCG-----------------------------------------------------------------------------------------------------------------------------------------------------------------------------------------------------------------------------------------------------------------------------------------------------------------------------------------------------------------------------------------------------------------------------------------------------------------------------------------------------------------------------------------------------------------------------------------------------------------------------------------------------------------------------------------------------------------------------------------------------------------------------------------------------------------------------------------------------------------------------------------------------------------------------------------------------------------------------
>comp4341_c0_seq6_FPKM_all_spleen-F
-------------------------------------------------------------------------------------------------------------------------------------------------------------------------------------------------------------------------------------------------------------------------------------------------------------------------------------------------------------------------------------------------------------------------------------------------------------------------------------------------------------------------------------------------------------------------------------------------------------------------------------------------------------------------------------------------------------------------------------------------------------------------------------------------------------------------------------------------------------------------------------------------------------------------------------------------------------------------------------------------------------------------------------------------------------------------------------------------------------------------------------------------------------------------------------------------------------------------------------------------------------------------------------------------------------------GATTACATCGCCCTGAACGAGGATCTGCGCTCCTGGACCGTGGCGGACACCGCTGCGCACATCACCCGCCGCAAGTGGGAGGTGGCCGGTGCAGCGAAGGACTGGAAGAACTACCTGGAGGGCACGTGCG-----------------------------------------------------------------------------------------------------------------------------------------------------------------------------------------------------------------------------------------------------------------------------------------------------------------------------------------------------------------------------------------------------------------------------------------------------------------------------------------------------------------------------------------------------------------------------------------------------------------------------------------------------------------------------------------------------------------------------------------------------------------------------------------------------------------------------------------------------------------------------------------------------------------------------------------------------------------------------
>comp30184_c0_seq1_FPKM_all_candiles_blood-F
---------------------------------------------------------------------------------------------------------------------------------------------------------------------------------------------------------------------------------------------------------------------------------------------------------------------------------------------------------------------------------------------------------------------------------------------------------------------------------------------------------------------------------------------------------------------------------------------------------------------------------------------------------------------------------------------------------------------------------------------------------------------------------------------------------------------------------------------------------------------------------------------------------------------------------------------------------------------------------------------------------------------------------------------------------------------------------------------------------------------------------------------------------------------------------------------------------------------CGGGTCGCACAACATCCAGTGGACATATGGCTGTGCCTTGGGGCCTGACGGACTCCTCCTCCGCGGGTACACTCAGTGGGCCTACGATGGCGCGGATTACATCGCCCTGAAC---------------------------------------------------------------------------------------------------------------------------------------------------------------------------------------------------------------------------------------------------------------------------------------------------------------------------------------------------------------------------------------------------------------------------------------------------------------------------------------------------------------------------------------------------------------------------------------------------------------------------------------------------------------------------------------------------------------------------------------------------------------------------------------------------------------------------------------------------------------------------------------------------------------------------------------------------------------------------------------------------------------------------------------------------------------------------------------------
>comp19223_c0_seq1_FPKM_all_lung-F
-------------------------------------------------------------------------------------------------------------------------------------------------------------------------------------------------------------------------------------------------------------------------------------------------------------------------------------------------------------------------------------------------------------------------------------------------------------------------------------------------------------------------------------------------------------------------------------------------------------------------------------------------------------------------------------------------------------------------------------------------------------------------------------------------------------------------------------------------------------------------------------------------------------------------------------------------------------------------------------------------------------------------------------------------------------------------------------------------------------------------------------------------------------------------------------------------------------------------------------------------------------------------------------------------------------------GATTACATCGCCCTGAACGAGGATCTGCGCTCCTGGACCGTGGCGGACACCGCTGCGCACATCACCCGCCGCAAGTGGGAGGTGGCCGGTGCAGCGAAGGACTGGAAGAACTACCTGGAGGGCACGTGCGT----------------------------------------------------------------------------------------------------------------------------------------------------------------------------------------------------------------------------------------------------------------------------------------------------------------------------------------------------------------------------------------------------------------------------------------------------------------------------------------------------------------------------------------------------------------------------------------------------------------------------------------------------------------------------------------------------------------------------------------------------------------------------------------------------------------------------------------------------------------------------------------------------------------------------------------------------------------------------
>comp31633_c0_seq1_FPKM_all_lung-F
--------------------------------------------------------------------------------------------------------------------------------------------------------------------------------------------------------------------------------------------------------------------------------------------------------------------------------------------------------------------------------------------------------------------------------------------------------------------------------------------------------------------------------------------------------------------------------------------------------------------------------------------------------------------------------------------------------------------------------------------------------------------------------------------------------------------------------------------------------------------------------------------------------------------------------------------------------------------------------------------------------------------------------------------------------------------------------------------------------------------------------------------------------------------------------------------------------------------CCGGGTCGCACAACATCCAGTGGACATATGGCTGTGCCTTGGGGCCTGACGGACTCCTCCTCCGCGGGTACACTCAGTGGGCCTACGATGGCGCGGATTACATCGCCCTGAACGAGGA----------------------------------------------------------------------------------------------------------------------------------------------------------------------------------------------------------------------------------------------------------------------------------------------------------------------------------------------------------------------------------------------------------------------------------------------------------------------------------------------------------------------------------------------------------------------------------------------------------------------------------------------------------------------------------------------------------------------------------------------------------------------------------------------------------------------------------------------------------------------------------------------------------------------------------------------------------------------------------------------------------------------------------------------------------------------------------------
>comp10147_c0_seq1_FPKM_all_spleen-F
--------------------------------------------------------------------------------------------------------------------------------------------------------------------------------------------------------------------------------------------------------------------------------------------------------------------------------------------------------------------------------------------------------------------------------------------------------------------------------------------------------------------------------------------------------------------------------------------------------------------------------------------------------------------------------------------------------------------------------------------------------------------------------------------------------------------------------------------------------------------------------------------------------------------------------------------------------------------------------------------------------------------------------------------------------------------------------------------------------------------------------------------------------------------------------------------------------------------CCGGGTCGCACAACATCCAGTGGACATATGGCTGTGCCTTGGGGCCTGACGGACTCCTCCTCCGCGGGTACACTCAGTGGGCCTACGATGGCGCGGATTACATCGCCCTGAAC---------------------------------------------------------------------------------------------------------------------------------------------------------------------------------------------------------------------------------------------------------------------------------------------------------------------------------------------------------------------------------------------------------------------------------------------------------------------------------------------------------------------------------------------------------------------------------------------------------------------------------------------------------------------------------------------------------------------------------------------------------------------------------------------------------------------------------------------------------------------------------------------------------------------------------------------------------------------------------------------------------------------------------------------------------------------------------------------
>comp40792_c0_seq1_FPKM_all_testes-F
--------------------------------------------------------------------------------------------------------------------------------------------------------------------------------------------------------------------------------------------------------------------------------------------------------------------------------------------------------------------------------------------------------------------------------------------------------------------------------------------------------------------------------------------------------------------------------------------------------------------------------------------------------------------------------------------------------------------------------------------------------------------------------------------------------------------------------------------------------------------------------------------------------------------------------------------------------------------------------------------------------------------------------------------------------------------------------------------------------------------------------------------------------------------------------------------------------------------CCGGGTCGCACAACATCCAGTGGACATATGGCTGTGCCTTGGGGCCTGACGGACTCCTCCTCCGCGGGTACACTCAGTGGGCCTACGATGGCGCGGATTACATCGCCCTGAACGAGG-----------------------------------------------------------------------------------------------------------------------------------------------------------------------------------------------------------------------------------------------------------------------------------------------------------------------------------------------------------------------------------------------------------------------------------------------------------------------------------------------------------------------------------------------------------------------------------------------------------------------------------------------------------------------------------------------------------------------------------------------------------------------------------------------------------------------------------------------------------------------------------------------------------------------------------------------------------------------------------------------------------------------------------------------------------------------------------------
>comp37261_c0_seq1_FPKM_all_kidney-F
--------------------------------------------------------------------------------------------------------------------------------------------------------------------------------------------------------------------------------------------------------------------------------------------------------------------------------------------------------------------------------------------------------------------------------------------------------------------------------------------------------------------------------------------------------------------------------------------------------------------------------------------------------------------------------------------------------------------------------------------------------------------------------------------------------------------------------------------------------------------------------------------------------------------------------------------------------------------------------------------------------------------------------------------------------------------------------------------------------------------------------------------------------------------------------------------------------------------CCGGGTCGCACAACATCCAGTGGACATATGGCTGTGCCTTGGGGCCTGACGGACTCCTCCTCCGCGGGTACACTCAGTGGGCCTACGATGGCGCGGATTACATCGCCCTGAACGAGG-----------------------------------------------------------------------------------------------------------------------------------------------------------------------------------------------------------------------------------------------------------------------------------------------------------------------------------------------------------------------------------------------------------------------------------------------------------------------------------------------------------------------------------------------------------------------------------------------------------------------------------------------------------------------------------------------------------------------------------------------------------------------------------------------------------------------------------------------------------------------------------------------------------------------------------------------------------------------------------------------------------------------------------------------------------------------------------------
>comp62146_c0_seq1_FPKM_all_testes-F
------------------------------------------------------------------------------------------------------------------------------------------------------------------------------------------------------------------------------------------------------------------------------------------------------------------------------------------------------------------------------------------------------------------------------------------------------------------------------------------------------------------------------------------------------------------------------------------------------------------------------------------------------------------------------------------------------------------------------------------------------------------------------------------------------------------------------------------------------------------------------------------------------------------------------------------------------------------------------------------------------------------------------------------------------------------------------------------------------------------------------------------------------------------------------------------------------------------------------------------------------------------------------------------------------------------GGATTACATCGCCCTGAACGAGGATCTGCGCTCCTGGACCGTGGCGGACACCGCTGCGCACATCACCCGCCGCAAGTGGGAGGTGGCCGGTGCAGCGAAGGACTGGAAGAACTACCTGGAGGGCACGTGCG-----------------------------------------------------------------------------------------------------------------------------------------------------------------------------------------------------------------------------------------------------------------------------------------------------------------------------------------------------------------------------------------------------------------------------------------------------------------------------------------------------------------------------------------------------------------------------------------------------------------------------------------------------------------------------------------------------------------------------------------------------------------------------------------------------------------------------------------------------------------------------------------------------------------------------------------------------------------------------
>comp49516_c0_seq1_FPKM_all_kidney-F
------------------------------------------------------------------------------------------------------------------------------------------------------------------------------------------------------------------------------------------------------------------------------------------------------------------------------------------------------------------------------------------------------------------------------------------------------------------------------------------------------------------------------------------------------------------------------------------------------------------------------------------------------------------------------------------------------------------------------------------------------------------------------------------------------------------------------------------------------------------------------------------------------------------------------------------------------------------------------------------------------------------------------------------------------------------------------------------------------------------------------------------------------------------------------------------------------------------------------------------------------------------------------------------------------------------GGATTACATCGCCCTGAACGAGGATCTGCGCTCCTGGACCGTGGCGGACACCGCTGCGCACATCACCCGCCGCAAGTGGGAGGTGGCCGGTGCAGCGAAGGACTGGAAGAACTACCTGGAGGGCACGTGCG-----------------------------------------------------------------------------------------------------------------------------------------------------------------------------------------------------------------------------------------------------------------------------------------------------------------------------------------------------------------------------------------------------------------------------------------------------------------------------------------------------------------------------------------------------------------------------------------------------------------------------------------------------------------------------------------------------------------------------------------------------------------------------------------------------------------------------------------------------------------------------------------------------------------------------------------------------------------------------
>comp126707_c0_seq1_FPKM_all_brain-F
--------------------------------------------------------------------------------------------------------------------------------------------------------------------------------------------------------------------------------------------------------------------------------------------------------------------------------------------------------------------------------------------------------------------------------------------------------------------------------------------------------------------------------------------------------------------------------------------------------------------------------------------------------------------------------------------------------------------------------------------------------------------------------------------------------------------------------------------------------------------------------------------------------------------------------------------------------------------------------------------------------------------------------------------------------------------------------------------------------------------------------------------------------------------------------------------------------------------CCGGGTCGCACAACATCCAGTGGACATATGGCTGTGCCTTGGGGCCTGACGGACTCCTCCTCCGCGGGTACACTCAGTGGGCCTACGATGGCGCGGATTACATCGCCCTGAACGAGG-----------------------------------------------------------------------------------------------------------------------------------------------------------------------------------------------------------------------------------------------------------------------------------------------------------------------------------------------------------------------------------------------------------------------------------------------------------------------------------------------------------------------------------------------------------------------------------------------------------------------------------------------------------------------------------------------------------------------------------------------------------------------------------------------------------------------------------------------------------------------------------------------------------------------------------------------------------------------------------------------------------------------------------------------------------------------------------------
>comp2056_c0_seq1_FPKM_all_stomach-H
------------------------------------------------------------------------------------------------------------------------------------------------------------------------------------------------------------------------------------------------------------------------------------------------------------------------------------------------------------------------------------------------------------------------------------------------------------------------------------------------------------------------------------------------------------------------------------------------------------------------------------------------------------------------------------------------------------------------------------------------------------------------------------------------------------------------------------------------------------------------------------------------------------------------------------------------------------------------------------------------------------------------------------------------------------------------------------------------------------------------------------------------------------------------------------------------------------------------------------------------------------------------------------------------------------------------------------CGAGGACCTGCGCTCCTGGACCGCAGCGGACACCGCGGCACAGATCACCCACCGCAGCTGGGAGGAGGCCTGTGTGGCCAATGACATCAGGAACTACCTGGAGGTCACGTGCGTGGAGTGGCTCACCAAATACCTGGAGATGGGGAAGGAGATGCTGCTGCGCGCAGAA--TCTCCCAAAACACAAGTGACCCGCCACCGGATCTCT--GACCATGAGGTGACCCTG-----------------------------------------------------------------------------------------------------------------------------------------------------------------------------------------------------------------------------------------------------------------------------------------------------------------------------------------------------------------------------------------------------------------------------------------------------------------------------------------------------------------------------------------------------------------------------------------------------------------------------------------------------------------------------------------------------------------------------------------------------------------------------------------------------------------------------------------------------------
>comp1636_c0_seq1_FPKM_all_candiles_blood-H
-----------------------------------------------------------------------------------------------------------------------------------------------------------------------------------------------------------------------------------------------------------------------------------------------------------------------------------------------------------------------------------------------------------------------------------------------------------------------------------------------------------------------------------------------------------------------------------------------------------------------------------------------------------------------------------------------------------------------------------------------------------------------------------------------------------------------------TACGTGGACGACACGCA--------------------------------------------------------------G------------------------------------------------------------------------T---------------------------------TCGTGCGGTTC-GACAGCGACGCCCCGAATCCGAGG-ATGGAGCTGC-GGGCCCCGTGGATGGAGCAGGAGGGGCGGGAGTATT-----------------------------------------------------------------------------------------------------------------------------------------------------------------------------------------------------------------------------------------------------------------------------------------------------------------------------------------------------------------------------------------------------------------------------------------------------------------------------------------------------------------------------------------------------------------------------------------------------------------------------------------------------------------------------------------------------------------------------------------------------------------------------------------------------------------------------------------------------------------------------------------------------------------------------------------------------------------------------------------------------------------------------------------------------------------------------------------------------------------------------------------------------------------------------------------------------------------------------------------------------------------------------------------------------------------------
>comp30463_c0_seq2_FPKM_all_pancreas-H
------------------------------------------------------------------------------------------------------------------------------------------------------------------------------------------------------------------------------------------------------------------------------------------------------------------------------------------------------------------------------------------------------------------------------------------------------------------------------------------------------------------------------------------------------------------------------------------------CGCGGTTCCGGGGTATCAAGTTTCCGCACCCGCCTCCTTAG--ACTCACATTTCTCCCCAGACCCCGAGGATGCGGTTCCTGATGTCCCGAACTGTGCTCCTGCTGCTGTTGGGGGCCCTGGCCGTGACCCAG-ACCTGGGCGGGCTCCCACT-------------------------------------------------------------------------------------------------------------------------------------------------------------------------------------------------------------------------------------------------------------------------------------------------------------------------------------------------------------------------------------------------------------------------------------------------------------------------------------------------------------------------------------------------------------------------------------------------------------------------------------------------------------------------------------------------------------------------------------------------------------------------------------------------------------------------------------------------------------------------------------------------------------------------------------------------------------------------------------------------------------------------------------------------------------------------------------------------------------------------------------------------------------------------------------------------------------------------------------------------------------------------------------------------------------------------------------------------------------------------------------------------------------------------------------------------------------------------------------------------------------------------------------------------------------------------------------------------------------------------------------------------------------------------
>comp1421_c2_seq2_FPKM_all_heart-H
---------------------------------------------------------------------------------------------------------------------------------------------------------------------------------------------------------------------------------------------------------------------------------------------------------------------------------------------------------------------------------------------------------------------------------------------------------------------------------------------------------------------------------------------------------------------------------------------------------------------------------------------------------------------------------------------------------------------------------------------------------------------------------------------------------------------------------------------------------------------------------------------------------------------------------------------------------------------------------------------------------------------------------------------------------------------------------------------------------------------------------------------------------------------------------------------------------------------------------------------------------------------------------------------------------------------------CGCCCTGAACGAGGACCTGCGCTCCTGGACCGCAGCGGACACCGCGGCACAGATCACCCACCGCAGCTGGGAGGAGGCCTGTGTGGCCAATGACATCAGGAACTACCTGGAGGTCACGTGCGTGGAGTGGCTCACCAAATACCTGGAGATGGGGAAGGAGATGCTGCTGCGCGCAGAA--TCTCCCAAAACACAAGTGACCCGCCACCGGATCTCT--GACCATGAGGTGACCCTGAGGTGCTGGG-------------------------------------------------------------------------------------------------------------------------------------------------------------------------------------------------------------------------------------------------------------------------------------------------------------------------------------------------------------------------------------------------------------------------------------------------------------------------------------------------------------------------------------------------------------------------------------------------------------------------------------------------------------------------------------------------------------------------------------------------------------------------------------------------------------------------------------------------
>comp30463_c0_seq1_FPKM_all_pancreas-H
------------------------------------------------------------------------------------------------------------------------------------------------------------------------------------------------------------------------------------------------------------------------------------------------------------------------------------------------------------------------------------------------------------------------------------------------------------------------------------------------------------------------------------------------------------------------------------------------CGCGGTTCCGGGGTATCAAGTTTCCGCACCCGCCTCCTTAG--ACTCACATTTCTCCCCAGACCCCGAGGATGCGGTTCCTGATGTCCCGAACTGTGCTCCTGCTGCTGTTGGGGGCCCTGGCCGTGACCCAG-ACCTGGGCCGGCTCCCACTCCCTCAGGTATTTCTACACGGCGGTGTCC--------------------------------------------------------------------------------------------------------------------------------------------------------------------------------------------------------------------------------------------------------------------------------------------------------------------------------------------------------------------------------------------------------------------------------------------------------------------------------------------------------------------------------------------------------------------------------------------------------------------------------------------------------------------------------------------------------------------------------------------------------------------------------------------------------------------------------------------------------------------------------------------------------------------------------------------------------------------------------------------------------------------------------------------------------------------------------------------------------------------------------------------------------------------------------------------------------------------------------------------------------------------------------------------------------------------------------------------------------------------------------------------------------------------------------------------------------------------------------------------------------------------------------------------------------------------------------------------------------------------------------------------
>comp123_c0_seq1_FPKM_all_candiles_blood-J
-------------------------------------------------------------------------------------------------------------------------------------------------------------------------------------------------------------------------------------------------------------------------------------------------------------------------------------------------------------------------------------------------------------------------------------------------------------------------------------------------------------------------------------------------------------------------------------------------------------------------------GGCCCGGCCTCGGGGGACATTTGTCCTCAGACCCCGAGGATGCGGTTCGTGATGTCCCGAACTCTGCTCCTGCTGCTGTTGGGGGCCTTGGCCGCGCCCCAG-ACCTGGGCGGGCTCCCACTCCCTGAGGTATTTCTACACGGCGGTGTCCCGGCCCGGCCTCGGGGAGCCCCGCTTCATCGCCGTGGGCTACGTGGACGACACGCA--------------------------------------------------------------G------------------------------------------------------------------------T---------------------------------TCGTGAGGTTC-GACAGCGACGCCCCGAACCCGAGG-ATGGAGCCGC-GGGCCCCGTGGGTGGAGCAGGAGGGGCCGGAGTATTGGGACGAGCAGACGCGGAT-CGCGAAGAACCACGCACAGATTTTCCGAGTGGACCTGAACACGATGCTCCGCTAC-------TACAACCAGAGCG------AGTCCGG-GTCGCACAACATCCAGAGAATGTATGGCTGTGACGTGGGACCCGACGGCCGCCTCCTCCGCGGGTACAGTCAGGACTCCTATGACGGCAAGGATTACATCGCCCTGAACGAGGACCTGCGCTCCTGGACCGCGGCGGACACCGCGGCGCAGATCACACGCCGCAAGTGGGAGGAGGCGGGTGCGGCGGAAAACTTAGGGAACTACCTGGAGGGCACGTGCGTGGAGTGGCTCGCCAAATACCTGGACATGGGGAAGGAGACGCTGCTGCGCGCAGAA--TCTCCCAACACACGGGTGACCCACCACCGCATCTCT--GACCATGAGGTGACCCTGAGGTGCTGGGCCCTGGGCTTCTACCCTGCGGAGATCACCCTGACCTGGCAGCGTGATGGGGAGGACCACACCCAGGACACAGAGCTTGTGGAGACCAGGCCTGCGGGAGATGGAACCTTCCAGAAGTGGGCAGCTGTGGTGGTGCCTTCTGGAGAGGAGCAGAGATACACGTGCCATGTGCAGCATGAGGGGCTGCCTGAGCCCATCACC-CTGAGATGGGAGCCATCG---TCTCTGCCCTTCATCACCATTCTGGGC-A-------TCATTGCTGGTGTGGTTGTCCTTGTGGTCACTTTGGTGGTTGGAGCTGTGATCTGGAGGAAGAAGTTCTCAGGAGGAAAAGGACCAAGCTACTCTCATGCTGCACGCGATGACAGTTCCCAGGGCTCTGATTCGTCTCTCATGGCTCTTAAAGTGTGAGACCCCGCTGCCTGTGGAGAACTGAGCGATGCAGGATCTGTTCATGCTCCCACTTGGTGACATCGAGATCCCCTGACTTCCTGCAGATGGTGTCAGAATGTGTCTGCATTCCTATTAGCATATTGTGAGGACGCAGGAGACTGGCCCCCATGCCCACCATGACCCCTCCCATACTGATTTGTGTTCCGTCTCCATCCCTGTCTTTCCTTCATGTTGGGCTGAGTACTGACGCCTTACTTCCCTACTGAAAATGAGAATCCTGATAGGAATTTGTGTTTTGTAATTCTTGGTATGTGGGGATGATGAGGTAATAAAAGAGAACATTTGTAAAATTGCAAGAGAAAATAAATGAAAGCCCTGAGAACCTCCCAGAACCCGCAAAA------------------
>comp123_c0_seq3_FPKM_all_candiles_blood-J
-------------------------------------------------------------------------------------------------------------------------------------------------------------------------------------------------------------------------------------------------------------------------------------------------------------------------------------------------------------------------------------------------------------------------------------------------------------------------------------------------------------------------------------------------------------------------------------------------------------------------------GGCCCGGCCTCGGGGGACATTTGTCCTCAGACCCCGAGGATGCGGTTCGTGATGTCCCGAACTCTGCTCCTGCTGCTGTTGGGGGCCTTGGCCGCGCCCCAG-ACCTGGGCGGGCTCCCACTCCCTGAGGTATTTCTACACGGCGGTGTCCCGGCCCGGCCTCGGGGAGCCCCGCTTCATCGCCGTGGGCTACGTGGACGACACGCA--------------------------------------------------------------G------------------------------------------------------------------------T---------------------------------TCGTGAGGTTC-GACAGCGACGCCCCGAACCCGAGG-ATGGAGCCGC-GGGCCCCGTGGGTGGAGCAGGAGGGGCCGGAGTATTGGGACGAGCAGACGCGGAT-CGCGAAGAACCACGCACAGATTTTCCGAGTGGACCTGAACACGATGCTCCGCTAC-------TACAACCAGAGCG------AGTCCGG-GTCGCACAACATCCAGAGAATGTATGGCTGTGACGTGGGACCCGACGGCCGCCTCCTCCGCGGGTACAGTCAGGACTCCTATGACGGCAAGGATTACATCGCCCTGAACGAGGACCTGCGCTCCTGGACCGCGGCGGACACCGCGGCGCAGATCACACGCCGCAAGTGGGAGGAGGCGGGTGCGGCGGAAAACTTAGGGAACTACCTGGAGGGCACGTGCGTGGAGTGGCTCGCCAAATACCTGGACATGGGGAAGGAGACGCTGCTGCGCGCAGAA--TCTCCCAACACACGGGTGACCCACCACCGCATCTCT--GACCATGAGGTGACCCTGAGGTGCTGGGCCCTGGGCTTCTACCCTGCGGAGATCACCCTGACCTGGCAGCGTGATGGGGAGGACCACACCCAGGACACAGAGCTTGTGGAGACCAGGCCTGCGGGAGATGGAACCTTCCAGAAGTGGGCAGCTGTGGTGGTGCCTTCTGGAGAGGAGCAGAGATACACGTGCCATGTGCAGCATGAGGGGCTGCCTGAGCCCATCACC-CTGAGATGGGAGCCATCG---TCTCTGCCCTTCATCACCATTCTGGGC-A-------TCATTGCTGGTGTGGTTGTCCTTGTGGTCACTTTGGTGGTTGGAGCTGTGATCTGGAGGAAGAAGTTCTCAGGAGGAAAAGGACCAAGCTACTCTCATGCTGCACGCGATGACAGTTCCCAGGGCTCTGATTCGTCTCTCATGGCTCTTAAAGTGTGAGACCCCGCTGCCTGTGGAGAACTGAGCGATGCAGGATCTGTTCAAACTCCCACTTGGTGACATCAAGATCCCCTGACTTTCTTCAGATGGTGTCAGA-TGTGTCTGTGTTCCTATTAGCATATTGTGAGGACGCAGGAGACTGGCCCCCATGCCCACCATGACCCCTCCCATACTGATTTGTGTTCCGTCTCCATCCCTGTCTTTCCTTCATGTTGGGCTGAGTACTGACGCCTTACTTCCCTACTGAAAATGAGAATCCTGATAGGAATTTGTGTTTTGTAATTCTTGGTATGTGGGGATGATGAGGTAATAAAAGAGAACATTTGTAAAATTGCAAGAGAAAATAAATGAAAGCCCTGAGAACCTCCCAGAACCCGCAAAA------------------
>comp11175_c0_seq1_FPKM_all_kidney-K
-----------------------------------------------------------------------------------------------------------------------------------------------------------------------------------------------------------------------------------------------------------------------------------------------------------------------------------------------------------------------------------------------------------------------------------------------------------------------------------------------------------------------------------------------------GTCTTATTAGTGTCCGATTTCCGAAGAAGCCAAGCAGCGGCACCGCGGTTCCGGGGTATCAAGTTTCCGCACCCGCCTCCTTAG--ACTCACATTTCTCCCCAGACCCCGAGGATGCGGTTCCTGATGTCCCGAACTGTGCTCCTGCTGCTGTTGGGGGCCCTGGCCGTGACCCAG-ACCTGGGCCGGCTCCCACTCCCTCAGGTATTTCTACACGGCGGTGTCC--------------------------------------------------------------------------------------------------------------------------------------------------------------------------------------------------------------------------------------------------------------------------------------------------------------------------------------------------------------------------------------------------------------------------------------------------------------------------------------------------------------------------------------------------------------------------------------------------------------------------------------------------------------------------------------------------------------------------------------------------------------------------------------------------------------------------------------------------------------------------------------------------------------------------------------------------------------------------------------------------------------------------------------------------------------------------------------------------------------------------------------------------------------------------------------------------------------------------------------------------------------------------------------------------------------------------------------------------------------------------------------------------------------------------------------------------------------------------------------------------------------------------------------------------------------------------------------------------------------------------------------------
>comp13595_c0_seq1_FPKM_all_spleen-K
------------------------------------------------------------------------------------------------------------------------------------------------------------------------------------------------------------------------------------------------------------------------------------------------------------------------------------------------------------------------------------------------------------------------------------------------------------------------------------------------------------------------------------------------------------------------TCCGAAGAAGCCAAGCAGCGGCACCGCGGTTCCGGGGTATCAAGTTTCCGCACCCGCCTCCTTAG--ACTCACATTTCTCCCCAGACCCCGAGGATGCGGTTCCTGATGTCCCGAACTGTGCTCCTGCTGCTGTTGGGGGCCCTGGCCGTGACCCAG-ACCTGGGCGGGCTCCCACT-------------------------------------------------------------------------------------------------------------------------------------------------------------------------------------------------------------------------------------------------------------------------------------------------------------------------------------------------------------------------------------------------------------------------------------------------------------------------------------------------------------------------------------------------------------------------------------------------------------------------------------------------------------------------------------------------------------------------------------------------------------------------------------------------------------------------------------------------------------------------------------------------------------------------------------------------------------------------------------------------------------------------------------------------------------------------------------------------------------------------------------------------------------------------------------------------------------------------------------------------------------------------------------------------------------------------------------------------------------------------------------------------------------------------------------------------------------------------------------------------------------------------------------------------------------------------------------------------------------------------------------------------------------------------
>comp55819_c0_seq1_FPKM_all_heart-K
--------------------------------------------------------------------------------------------------------------------------------------------------------------------------------------------------------------------------------------------------------------------------------------------------------------------------------------------------------------------------------------------------------------------------------------------------------------------------------------------------------------------------------------------------------------------------------------------------------------------------------------------------------------------------------------------------------------------------------------------------------------------------------------------------------------------------------------------------------------------------------------------------------------------------------------------------------------------------------------------------------------------------------------------------------------------------------------------------------------------------------------------------------------------------------------------------------------------CCGGGTCGCACAACATCCAGTGGACATATGGCTGTGCCTTGGGGCCTGACGGACTCCTCCTCCGCGGGTACACTCAGTGGGCCTACGATGGCGCGGATTACATCGCCCTGAACGAGGATCTGCGCTCCTGGACCGTGGCGGACACCGCTGCGCACATCACCCGCCGCAAGTGGGAGGTGGCCGGTGAGGCGGAGCGCTGGAGGAACTACCTGGAGGGCCCATGCGTGGAGGGGCTCCCCAAATACCTGGAGATGGGGAA-------------------------------------------------------------------------------------------------------------------------------------------------------------------------------------------------------------------------------------------------------------------------------------------------------------------------------------------------------------------------------------------------------------------------------------------------------------------------------------------------------------------------------------------------------------------------------------------------------------------------------------------------------------------------------------------------------------------------------------------------------------------------------------------------------------------------------------------------------------------------------------------------------------------------------------------
>comp1463_c0_seq1_FPKM_all_spleen-L
-----------------------------------------------------------------------------------------------------------------------------------------------------------------------------------------------------------------------------------------------------------------------------------------------------------------------------------------------------------------------------------------------------------------------------------------------------------------------------------------------------------------------------------------------------------------------------------------------------------------------------------------------------------------------------------------------------------------------------------------------------------------------------------------------------------------------------------------------------------------------------------------------------------------------------------------------------------------------------------------------------------------------------------------------------------------------------------------------------------------------------------------------------------------------------------------------------------------------------------------------------------------------------------------------------------------------------------------------------------------------------------------------------------------------------------------------------------------------------------------------------------------------------------------------------------------------------------------------------------------------------------------------------------------------------------------------------------------------------------------------------------------------------GAGCCCATCACC-TTGAGATGGGAACCATCC---TCTCAGCCCTCCATCCCCATCCCGGGC-A-------TCATTGTTGCTGTGGTTGTCCTTGTGGTCA---TTGTGGTTGGAGCTGTGATCTGGAGG--------------------------------------------------------------------------------------------------------------------------------------------------------------------------------------------------------------------------------------------------------------------------------------------------------------------------------------------------------------------------------------------------------------------------------------------------------------------------------------------------------------------
>comp59869_c0_seq1_FPKM_all_testes-L
--------------------------------------------------------------------------------------------------------------------------------------------------------------------------------------------------------------------------------------------------------------------------------------------------------------------------------------------------------------------------------------------------------------------------------------------------------------------------------------------------------------------------------------------------------------------------------------------------------------------------------------------------------------------------------------------------------------------------------------------------------------------------------------------------------------------------------------------------------------------------------------------------------------------------------------------------------------------------------------------------------------------------------------------------------------------------------------------------------------------------------GTCAAGGACCACGCACAGACTTTCTGACTGAGCCTGAACAACCTGCGCGGCTAC-------TACAATCAAAGCG------TGTCCGA-GTCGCACAGCCTCCAGAGAATGTATGGCTGTGACATCGGGCCTGACGGCCGCCTCCTCCGCGGGTAC---------------------------------------------------------------------------------------------------------------------------------------------------------------------------------------------------------------------------------------------------------------------------------------------------------------------------------------------------------------------------------------------------------------------------------------------------------------------------------------------------------------------------------------------------------------------------------------------------------------------------------------------------------------------------------------------------------------------------------------------------------------------------------------------------------------------------------------------------------------------------------------------------------------------------------------------------------------------------------------------------------------------------------------------------------------------------------------------------------------------------------------
>comp32145_c0_seq2_FPKM_all_kidney-O
------------------------------------------------------------------------------------------------------------------------------------------------------------------------------------------------------------------------------------------------------------------------------------------------------------------------------------------------------------------------------------------------------------------------------------------------------------------------------------------------------------------------------------------------------------------------------------------------------------------------------------------------------------------------------------------------------------------------------------------------------------------------------------------------------------------------------------------------------------------------------------------------------------------------------------------------------------------------------------------------------------------------------------------------------------------------------------------------------GTATTGGGACCGGGAGACGCGGAT-CGCCAAGGTGCACGCAGAGATTGCCCGACCGAACCTGCAGACCGCCCTCCGCTAC-------TACAACCAAAGCG------AGTCCGG-GTCGCACAACATC---------------------------------------------------------------------------------------------------------------------------------------------------------------------------------------------------------------------------------------------------------------------------------------------------------------------------------------------------------------------------------------------------------------------------------------------------------------------------------------------------------------------------------------------------------------------------------------------------------------------------------------------------------------------------------------------------------------------------------------------------------------------------------------------------------------------------------------------------------------------------------------------------------------------------------------------------------------------------------------------------------------------------------------------------------------------------------------------------------------------------------------------------------------------------------------------
>comp14511_c0_seq1_FPKM_all_stomach-O
-----------------------------------------------------------------------------------------------------------------------------------------------------------------------------------------------------------------------------------------------------------------------------------------------------------------------------------------------------------------------------------------------------------------------------------------------------------------------------------------------------------------------------------------------------------------------------------------------------------------------------------------------------------------------------------------------------------------------------------CAGACCTGGGCGGGCTCCCACTCCTTGAGGTATTTCCACACCGCGATGTCCCGGCCCGGCCTCGGGGAACCCCGCTTCATCGCCGTGGGCTACCTGGACGACACGCA--------------------------------------------------------------G------------------------------------------------------------------------T---------------------------------TTGTGCGG---------------------------------------------------------------------------------------------------------------------------------------------------------------------------------------------------------------------------------------------------------------------------------------------------------------------------------------------------------------------------------------------------------------------------------------------------------------------------------------------------------------------------------------------------------------------------------------------------------------------------------------------------------------------------------------------------------------------------------------------------------------------------------------------------------------------------------------------------------------------------------------------------------------------------------------------------------------------------------------------------------------------------------------------------------------------------------------------------------------------------------------------------------------------------------------------------------------------------------------------------------------------------------------------------------------------------------------------------------------------------------------------------
>comp16887_c0_seq1_FPKM_all_candiles_blood-O
--------------------------------------------------------------------------------------------------------------------------------------------------------------------------------------------------------------------------------------------------------------------------------------------------------------------------------------------------------------------------------------------------------------------------------------------------------------------------------------------------------------------------------------------------------------------------------------------------------------------------------------------------------------------------------------------------------------------------------------------------------------------------------------------------------------------------GGCTACGTGGACGACACGCA--------------------------------------------------------------G------------------------------------------------------------------------T---------------------------------TTGTGCGGTTC-GACACCGACGCCCCAAATCCGAGG-ATGGAGCCGC-GGGCGCCGTGGATGGAGCAGGTGGGGCCAGAGTATTGGGACCGGGAGACGCGG------------------------------------------------------------------------------------------------------------------------------------------------------------------------------------------------------------------------------------------------------------------------------------------------------------------------------------------------------------------------------------------------------------------------------------------------------------------------------------------------------------------------------------------------------------------------------------------------------------------------------------------------------------------------------------------------------------------------------------------------------------------------------------------------------------------------------------------------------------------------------------------------------------------------------------------------------------------------------------------------------------------------------------------------------------------------------------------------------------------------------------------------------------------------------------------------------------------------------------------------------------------------------------------------------
>comp5346_c0_seq1_FPKM_all_spleen-O
-------------------------------------------------------------------------------------------------------------------------------------------------------------------------------------------------------------------------------------------------------------------------------------------------------------------------------------------------------------------------------------------------------------------------------------------------------------------------------------------------------------------------------------------------------------------------------------------------------------------------------------------------------------------------------------------------------------------------------------------------------------------------------------------------------------------------GGGCTACGTGGACGACACGCA--------------------------------------------------------------G------------------------------------------------------------------------T---------------------------------TTGTGCGGTTC-GACACCGACGCCCCAAATCCGAGG-ATGGAGCCGC-GGGCGCCGTGGATGGAGCAGGTGGGGCCAGAGTATTGGGACCGGGAGACGCGG------------------------------------------------------------------------------------------------------------------------------------------------------------------------------------------------------------------------------------------------------------------------------------------------------------------------------------------------------------------------------------------------------------------------------------------------------------------------------------------------------------------------------------------------------------------------------------------------------------------------------------------------------------------------------------------------------------------------------------------------------------------------------------------------------------------------------------------------------------------------------------------------------------------------------------------------------------------------------------------------------------------------------------------------------------------------------------------------------------------------------------------------------------------------------------------------------------------------------------------------------------------------------------------------------
>comp118029_c0_seq1_FPKM_all_brain-O
-------------------------------------------------------------------------------------------------------------------------------------------------------------------------------------------------------------------------------------------------------------------------------------------------------------------------------------------------------------------------------------------------------------------------------------------------------------------------------------------------------------------------------------------------------------------------------------------------------------------------------------------------------------------------------------------------------------------------------------------------------------------------------------------------------------------------GGGCTACGTGGACGACACGCA--------------------------------------------------------------G------------------------------------------------------------------------T---------------------------------TTGTGCGGTTC-GACACCGACGCCCCAAATCCGAGG-ATGGAGCCGC-GGGCGCCGTGGATGGAGCAGGTGGGGCCAGAGTATTGGGACCGGGA-------------------------------------------------------------------------------------------------------------------------------------------------------------------------------------------------------------------------------------------------------------------------------------------------------------------------------------------------------------------------------------------------------------------------------------------------------------------------------------------------------------------------------------------------------------------------------------------------------------------------------------------------------------------------------------------------------------------------------------------------------------------------------------------------------------------------------------------------------------------------------------------------------------------------------------------------------------------------------------------------------------------------------------------------------------------------------------------------------------------------------------------------------------------------------------------------------------------------------------------------------------------------------------------------------------
>comp47176_c0_seq1_FPKM_all_lung-O
-------------------------------------------------------------------------------------------------------------------------------------------------------------------------------------------------------------------------------------------------------------------------------------------------------------------------------------------------------------------------------------------------------------------------------------------------------------------------------------------------------------------------------------------------------------------------------------------------------------------------------------------------------------------------------------------------------------------------------------------------------------------------------------------------------------------------GGGCTACGTGGACGACACGCA--------------------------------------------------------------G------------------------------------------------------------------------T---------------------------------TTGTGCGGTTC-GACACCGACGCCCCAAATCCGAGG-ATGGAGCCGC-GGGCGCCGTGGATGGAGCAGGTGGGGCCAGAGTATTGGGACCGGGA-------------------------------------------------------------------------------------------------------------------------------------------------------------------------------------------------------------------------------------------------------------------------------------------------------------------------------------------------------------------------------------------------------------------------------------------------------------------------------------------------------------------------------------------------------------------------------------------------------------------------------------------------------------------------------------------------------------------------------------------------------------------------------------------------------------------------------------------------------------------------------------------------------------------------------------------------------------------------------------------------------------------------------------------------------------------------------------------------------------------------------------------------------------------------------------------------------------------------------------------------------------------------------------------------------------
>comp280_c0_seq4_FPKM_all_liver-O
---------------------------------------------------------------------------------------------------------------------------------------------------------------------------------------------------------------------------------------------------------------------------------------------------------------------------------------------------------------------------------------------------------------------------------------------------------------------------------------------------------------------------------------------------------------------------------------------------------------------------CCGGCCTCGGGGAGCCCCGTACATTTGTCCTCAGACCCCGAGGATGCGGTTCGTGATGTCCCGAACTCTGCTCCTGCTGCTGTTGGGGGCCTTGGCCGCGCCCCAG-ACCTGGGCGGGCTCCCACTCCCTGAGGTATTTCTACACGGCGGTGTCCCGGCCCGGCCTCGGGGAGCCCCGCTTCATCGCCGTGGGCTACGTGGACGACACGCA--------------------------------------------------------------G------------------------------------------------------------------------T---------------------------------TCGTGAGGTTC-GACAGCGACGCCCCGAACCCGAGG-ATGGAGCCGC-GGGCCCCGTGGGTGGAGCAGGAGGGGCGGGAGTATTGGGACCGGGAGACGCGGAC-CGCGAAGAACAGCGCACAGATTTTCCGAGTGGACCTGAACACGATGCTCCGCTAC-------TACAACCAGAGCG------AGTCCGG-GTCGCACAACATCCAGAGAATGTATGGCTGTGACGTGGGACCCGACGGCCGCCTCCTCCGCGGGTACAGTCAGGACTCCTATGACGGCAAGGATTACATCGCCCTGAACGAGGACCTGCGCTCCTGGACCGCGGCGGACACCGCGGCGCAGATCACACGCCGCAAGTGGGAGGAGGCGGGTGCGGCGGAAAACTTAGGGAACTACCTGGAGGGCACGTGCGTGGAGTGGCTCGCCAAATACCTGGACATGGGGAAGGAGACGCTGCTGCGCGCAGAA--TCTCCCAACACACGGGTGACCCACCACCGCATCTCT--GACCATGAGGTGACCCTGAGGTGCTGGGCCCTGGGCTTCTACCCTGCGGAGATCACCCTGACCTGGCAGCGTGATGGGGAGGACCACACCCAGGACACAGAGCTTGTGGAGACCAGGCCTGCGGGAGATGGAACCTTCCAGAAGTGGGCAGCTGTGGTGGTGCCTTCTGGAGAGGAGCAGAGATACACGTGCCATGTGCAGCATGAGGGGCTGCCTGAGCCCATCACC-CTGAGATGGGAGCCATCG---TCTCTGCCCTTCATCACCATTCTGGGC-A-------TCATTGCTGGTGTGGTTGTCCTTGTGGTCACTTTGGTGGTTGGAGCTGTGATCTGGAGGAAGAAGTTTTCAGGAGGAAAGGGACCAAGCTATTCTCATGCTGCACGCGACGACAGTACCCAGGGCTCTGATTCGTCTCTAATGGCTCCTAAAGTGTGAGACC-CGCTGCCTGTGGAGAACTGAGCGATGCAGGATCTGTTCATGCTCCCACTTGGTGACATCGAGATCCCCTGACTTCCTGCAGATGGTGTCAGAATGTGTCTGCATTCCTATTAGCATATTGTGAGGACGCAGGAGACTGGCCCCCATGCCCACCATGACCCCTCCCATACTGATTTGTGTTCCGTCTCCATCCCTGTCTTTCCTTCATGTTGGGCTGAGTACTGACGCCTTACTTCCCTACTGAAAATGAGAATCCTGATAGGAATTTGTGTTTTGTAATTCTTGGTATGTGGGGATGATGAGGTAATAAAAGAGAACATTTGTAAAATTGCAAGAGAAAATAAATGAAAGCCCTGAGAACCTCCCAGAACCCGCAAAAAAA---------------
>comp12845_c0_seq1_FPKM_all_candiles_blood-O
-------------------------------------------------------------------------------------------------------------------------------------------------------------------------------------------------------------------------------------------------------------------------------------------------------------------------------------------------------------------------------------------------------------------------------------------------------------------------------------------------------------------------------------------------------------------------------------------------------------------------------------------------------------------------------------------------------------------------------------------------------------------------------------------------------------------------------------------------------------------------------------------------------------------------------------------------------------------------------------------------------------------------------------------------------------------------------------------------------------------------------------------------------------------------------------------------------------------------------------------------------------------------------------------------------------------GATTACATCGCCCTGAACGAGGATCTGCGCTCCTGGACCGTGGCGGACACCGCTGCGCACATCACCCGCCGCAAGTGGGAGGTGGCCGGTGAGGCGGCGCGCTATAGGAAGTACCTGGAGGACACGTGCTTGGCGGGGCTCCGCAGGTACCTGGAGATGGGGAAGGAGACGCTGCTGCGTGCAGAG--TCTCCCAAAACACACGTGACCCGCCACCGGATCTCTGAC----------------------------------------------------------------------------------------------------------------------------------------------------------------------------------------------------------------------------------------------------------------------------------------------------------------------------------------------------------------------------------------------------------------------------------------------------------------------------------------------------------------------------------------------------------------------------------------------------------------------------------------------------------------------------------------------------------------------------------------------------------------------------------------------------------------------------------------------------------------------------
>comp2160_c0_seq1_FPKM_all_candiles_blood-O
---------------------------------------------------------------------------------------------------------------------------------------------------------------------------------------------------------------------------------------------------------------------------------------------------------------------------------------------------------------------------------------------------------------------------------------------------------------------------------------------------------------------------------------------------------------------------------------------------------------------CTCGCCTCCGGTTCCAGCTGCGACTCACA-TTCTCCCCAGACCCCGAGGATGCGGTTCCTGATGTCCCGAACTGTGCTCCTGCTGCTGTTGGGGGCCCTGGCCGTGACCCAG-ACCTGGGCCGGCTCCCACTCCCTCAGGTATTTCTACACGGCGGTGTCC--------------------------------------------------------------------------------------------------------------------------------------------------------------------------------------------------------------------------------------------------------------------------------------------------------------------------------------------------------------------------------------------------------------------------------------------------------------------------------------------------------------------------------------------------------------------------------------------------------------------------------------------------------------------------------------------------------------------------------------------------------------------------------------------------------------------------------------------------------------------------------------------------------------------------------------------------------------------------------------------------------------------------------------------------------------------------------------------------------------------------------------------------------------------------------------------------------------------------------------------------------------------------------------------------------------------------------------------------------------------------------------------------------------------------------------------------------------------------------------------------------------------------------------------------------------------------------------------------------------------------------------------
>comp109404_c0_seq1_FPKM_all_pancreas-O
----------------------------------------------------------------------------------------------------------------------------------------------------------------------------------------------------------------------------------------------------------------------------------------------------------------------------------------------------------------------------------------------------------------------------------------------------------------------------------------------------------------------------------------------------------------------------------------------------------------------------------------------------------------------------------------------------------------------------------------------------------------------------------------------------------------------------------------------------------------------------------------------------------------------------------------------------------------------------------------------------------------------------------------------------------------------------------------------------------------------------------------------------------------------------------------------------------------------------------------------------------------------------------------------------------------------------------------------------------------------------------------------------GTGGCCGGTGAGGCGGCGCGCTATAGGAAGTACCTGGAGGACACGTGCTTGGCGGGGCTCCGCAGGTACCTGGAGATGGGGAAGGAGACGCTGCTGCGTGCAGAG--TCTCCCAAAACACACGTGACCCGCCACCGGAT-----------------------------------------------------------------------------------------------------------------------------------------------------------------------------------------------------------------------------------------------------------------------------------------------------------------------------------------------------------------------------------------------------------------------------------------------------------------------------------------------------------------------------------------------------------------------------------------------------------------------------------------------------------------------------------------------------------------------------------------------------------------------------------------------------------------------------------------------------------------------------------
>comp620_c0_seq1_FPKM_all_testes-O
----------------------------------------------------------------------------------------------------------------------------------------------------------------------------------------------------------------------------------------------------------------------------------------------------------------------------------------------------------------------------------------------------------------------------------------------------------------------------------------------------------------------------------------------------------------------------------------------------------------------------------------------------------------------------------------------------------------------------------------------------------------------------------------------------------------------------------------------------------------------------------------------------------------------------------------------------------------------------------------------------------------------------------------------------------------------------------------------------------------------------------------------------------------------------------------------------------------------------------------------------------------------------------------------------------------------------------------------------------------------------------------------------------------------------------------------------------------------------------------------------------------------------------------------------------------------------------------------------------------------------------------------CCAGGACACAGAGCTTGTGGAGACGAGACCTGCGGGAGATGGGACCTTCCAGAAGTGGGCGGCTGTGGTGGTGCCTTTTGGAGAGGAGCAGAGATACACATGCCATGTGCAGCACGAGGGGCTGCCCGAGCCCATCACC-TTGAGATGGGAGCCATCC---TCTCTGCCCTCCATCCCCAT-----------------------------------------------------------------------------------------------------------------------------------------------------------------------------------------------------------------------------------------------------------------------------------------------------------------------------------------------------------------------------------------------------------------------------------------------------------------------------------------------------------------------------------------------------------------------------------------------
>comp19358_c0_seq1_FPKM_all_pancreas-O
-------------------------------------------------------------------------------------------------------------------------------------------------------------------------------------------------------------------------------------------------------------------------------------------------------------------------------------------------------------------------------------------------------------------------------------------------------------------------------------------------------------------------------------------------------------------------------------------------------------------------------------------------------------------------------------------------------------------------------------------------------------------------------------------------------------------------------------------------------------------------------------------------------------------------------------------------------------------------------------------------------------------------------------------------------------------------------------------------------------------------------------------------------------------------------------------------------------------------------------------------------------------------------------------------------------------------------------------------------------------------------------------------------------------------------------------------------------------------------------------------------------------------------------------------------------------------------------------------------------------------------------------------------------------------------------------------------------------------------------------------------------------------------------------------------------------------CCATCCCCATCCTGGGC-A-------TCATTGTTGCTGTGGTTGTCCTTGTGGTCACTGTGGTGGTTGGAGCTTTGATCTGGAGGAAGAAGTGCTCAGGTAGGAACAGAGTGGGGGGATGTGAG-----------------------------------------------------------------------------------------------------------------------------------------------------------------------------------------------------------------------------------------------------------------------------------------------------------------------------------------------------------------------------------------------------------------------------------------------------------------------------
>comp282_c0_seq1_FPKM_all_kidney-M_O
-------------------------------------------------------------------------------------------------------------------------------------------------------------------------------------------------------------------------------------------------------------------------------------------------------------------------------------------------------------------------------------------------------------------------------------------------------------------------------------------------------------------------------------------------------------------------------------------------------------------------------------------------------------------------------------------------------------------------------------------------------------------------------------------------------------------------------------------------------------------------------------------------------------------------------------------------------------------------------------------------------------------------------------------------------------------------------------------------------------------------------------------------------------------------------------------------------------------------------------------------------------------------------------------------------------------------------------------------------------------------------------------------------------------------------------------------------------------------------------------------------------------------------------------------------------------------------------------------------------------------------------------------------------------------------------------------------------------ATTAGAGACGAATCAGAGCCCTGAATACTGTCATTGCGTGCAGCATGAGAGTA-GCTCGGTCCTTTTTCTGCTGAGAACTTCTTCCTCCAGATCTCAGCCCTCCATCCCCATCCCGGGC-A-------TCATTGTTGCTGTGGTTGTCCTTGTGGTCATTGTGGTGGTTGGAGCTGTGATCTGG-----------------------------------------------------------------------------------------------------------------------------------------------------------------------------------------------------------------------------------------------------------------------------------------------------------------------------------------------------------------------------------------------------------------------------------------------------------------------------------------------------------------------
>comp19223_c1_seq1_FPKM_all_lung-O
---------------------------------------------------------------------------------------------------------------------------------------------------------------------------------------------------------------------------------------------------------------------------------------------------------------------------------------------------------------------------------------------------------------------------------------------------------------------------------------------------------------------------------------------------------------------------------------------------------------------------------------------------------------------------------------------------------------------------------------------------------------------------------------------------------------------------------------------------------------------------------------------------------------------------------------------------------------------------------------------------------------------------------------------------------------------------------------------------------------------------------------------------------------------------------------------------------------------------------------------------------------------------------------------------------------------------------------------------------------------------------------CCGCAAGTGGGAGGTGGCCGGTGAGGCGGCGCGCTATAGGAAGTACCTGGAGGACACGTGCTTGGCGGGGCTCCGCAGGTACCTGGAGATGGGGAAGGAGACGCTGCTGCGTGCAGAG--TCTCCCAAAACACACGTGACCCGCCACCGGATCTCTGAC----------------------------------------------------------------------------------------------------------------------------------------------------------------------------------------------------------------------------------------------------------------------------------------------------------------------------------------------------------------------------------------------------------------------------------------------------------------------------------------------------------------------------------------------------------------------------------------------------------------------------------------------------------------------------------------------------------------------------------------------------------------------------------------------------------------------------------------------------------------------------
>comp11737_c0_seq1_FPKM_all_candiles_blood-O
CATTAGAGACGAATCAGAGCCCTGAATACTGTCATTGCGTGCAGCATGAGAGTAGCTCGGTCCTTTTTCTGCTGAGAACTTCTTCCTCCAGATCTCAGCTCCAACCAC----------------------------------------------------------------------------------------------------------------------------------------------------------------------------------------------------------------------------------------------------------------------------------------------------------------------------------------------------------------------------------------------------------------------------------------------------------------------------------------------------------------------------------------------------------------------------------------------------------------------------------------------------------------------------------------------------------------------------------------------------------------------------------------------------------------------------------------------------------------------------------------------------------------------------------------------------------------------------------------------------------------------------------------------------------------------------------------------------------------------------------------------------------------------------------------------------------------------------------------------------------------------------------------------------------------------------------------------------------------------------------------------------------------------------------------------------------------------------------------------------------------------------------------------------------------------------------------------------------------------------------------------------------------------------------------------------------------------------------------------------------------------------------------------------------------------------------------------------------------------------------------------------------------------------------------------------------------------------------------------------------------------------------------------------------------------------------------------------------------------------------------------------------------------------------------------------------------------------------------------------------------------------------------------------------------------
>comp4341_c0_seq2_FPKM_all_spleen-O
-------------------------------------------------------------------------------------------------------------------------------------------------------------------------------------------------------------------------------------------------------------------------------------------------------------------------------------------------------------------------------------------------------------------------------------------------------------------------------------------------------------------------------------------------------------------------------------------------------------------------------------------------------------------------------------------------------------------------------------------------------------------------------------------------------------------------------------------------------------------------------------------------------------------------------------------------------------------------------------------------------------------------------------------------------------------------------------------------------------------------------------------------------------------------------------------------------------------------------------------------------------------------------------------------------------------GATTACATCGCCCTGAACGAGGATCTGCGCTCCTGGACCGTGGCGGACACCGCTGCGCACATCACCCGCCGCAAGTGGGAGGTGGCCGGTGAGGCGGCGCGCTATAGGAAGTACCTGGAGGACACGTGCTTGGCGGGGCTCCGCAGGTACCTGGAGATGGGGAAGGAGACGCTGCTGCGTGCAGAG--TCTCCCAAAACACACGTGACCCGCCACCGGATCTCTGAC----------------------------------------------------------------------------------------------------------------------------------------------------------------------------------------------------------------------------------------------------------------------------------------------------------------------------------------------------------------------------------------------------------------------------------------------------------------------------------------------------------------------------------------------------------------------------------------------------------------------------------------------------------------------------------------------------------------------------------------------------------------------------------------------------------------------------------------------------------------------------
>comp32432_c0_seq1_FPKM_all_brain-Q
-----------------------------------------------------------------------------------------------------------------------------------------------------------------------------------------------------------------------------------------------------------------------------------------------------------------------------------------------------------------------------------------------------------------------------------------------------------------------------------------------------------------------------------------------------------------------------------------------------------------------------------------------------------------------------------------------------------------------------------------------------------------------------------------------------------------------------------------------------------------------------------------------------------------------------------------------------------------------------------------------------------------------------------------------------------------------------------------------------------------------------------------------------------------------------------TAC-------TACAACCAGAGCG------AGTCCGG------------A------TATGTATGGCTGTGACGTGGGGCCAGACGGGCGCTTCCTCCGCGGGTACAGTCAGTTGGCCTACGACGGCGAGGATTACATCGCCCTGAACGAGG-----------------------------------------------------------------------------------------------------------------------------------------------------------------------------------------------------------------------------------------------------------------------------------------------------------------------------------------------------------------------------------------------------------------------------------------------------------------------------------------------------------------------------------------------------------------------------------------------------------------------------------------------------------------------------------------------------------------------------------------------------------------------------------------------------------------------------------------------------------------------------------------------------------------------------------------------------------------------------------------------------------------------------------------------------------------------------------------
>comp23206_c0_seq2_FPKM_all_lung-Q
-----------------------------------------------------------------------------------------------------------------------------------------------------------------------------------------------------------------------------------------------------------------------------------------------------------------------------------------------------------------------------------------------------------------------------------------------------------------------------------------------------------------------------------------------------------------------------------------------------------------------------------------------------------------------------------------------------------------------------------------------------------------------------------------------------------------------------------------------------------------------------------------------------------------------------------------------------------------------------------------------------------------------------------------------------------------------------------------------------------------------------------------------------------------------------------TAC-------TACAACCAGAGCG------AGTCCGG------------A------TATGTATGGCTGTGACGTGGGGCCAGACGGGCGCTTCCTCCGCGGGTACAGTCAGTTGGCCTACGACGGCGAGGATTACATCGCCCTGAACGAGG-----------------------------------------------------------------------------------------------------------------------------------------------------------------------------------------------------------------------------------------------------------------------------------------------------------------------------------------------------------------------------------------------------------------------------------------------------------------------------------------------------------------------------------------------------------------------------------------------------------------------------------------------------------------------------------------------------------------------------------------------------------------------------------------------------------------------------------------------------------------------------------------------------------------------------------------------------------------------------------------------------------------------------------------------------------------------------------------
>comp25702_c0_seq2_FPKM_all_stomach-Q
-----------------------------------------------------------------------------------------------------------------------------------------------------------------------------------------------------------------------------------------------------------------------------------------------------------------------------------------------------------------------------------------------------------------------------------------------------------------------------------------------------------------------------------------------------------------------------------------------------------------------------------------------------------------------------------------------------------------------------------------------------------------------------------------------------------------------------------------------------------------------------------------------------------------------------------------------------------------------------------------------------------------------------------------------------------------------------------------------------------------------------------------------------------------------------------TAC-------TACAACCAGAGCG------AGTCCGG------------A------TATGTATGGCTGTGACGTGGGGCCAGACGGGCGCTTCCTCCGCGGGTACAGTCAGTTGGCCTACGACGGCGAGGATTACATCGCCCTGAACGAGG-----------------------------------------------------------------------------------------------------------------------------------------------------------------------------------------------------------------------------------------------------------------------------------------------------------------------------------------------------------------------------------------------------------------------------------------------------------------------------------------------------------------------------------------------------------------------------------------------------------------------------------------------------------------------------------------------------------------------------------------------------------------------------------------------------------------------------------------------------------------------------------------------------------------------------------------------------------------------------------------------------------------------------------------------------------------------------------------
>comp29629_c0_seq1_FPKM_all_heart-Q
-----------------------------------------------------------------------------------------------------------------------------------------------------------------------------------------------------------------------------------------------------------------------------------------------------------------------------------------------------------------------------------------------------------------------------------------------------------------------------------------------------------------------------------------------------------------------------------------------------------------------------------------------------------------------------------------------------------------------------------------------------------------------------------------------------------------------------------------------------------------------------------------------------------------------------------------------------------------------------------------------------------------------------------------------------------------------------------------------------------------------------------------------------------------------------------TAC-------TACAACCAGAGCG------AGTCCGG------------A------TATGTATGGCTGTGACGTGGGGCCAGACGGGCGCTTCCTCCGCGGGTACAGTCAGTTGGCCTACGACGGCGAGGATTACATCGCCCTGAACGAGG-----------------------------------------------------------------------------------------------------------------------------------------------------------------------------------------------------------------------------------------------------------------------------------------------------------------------------------------------------------------------------------------------------------------------------------------------------------------------------------------------------------------------------------------------------------------------------------------------------------------------------------------------------------------------------------------------------------------------------------------------------------------------------------------------------------------------------------------------------------------------------------------------------------------------------------------------------------------------------------------------------------------------------------------------------------------------------------------
>comp81082_c0_seq1_FPKM_all_liver-Q
-----------------------------------------------------------------------------------------------------------------------------------------------------------------------------------------------------------------------------------------------------------------------------------------------------------------------------------------------------------------------------------------------------------------------------------------------------------------------------------------------------------------------------------------------------------------------------------------------------------------------------------------------------------------------------------------------------------------------------------------------------------------------------------------------------------------------------------------------------------------------------------------------------------------------------------------------------------------------------------------------------------------------------------------------------------------------------------------------------------------------------------------------------------------------------------TTC------CGATCTCGGGGGCGGGGTGGAGACCAGGGTCTCACACCTTACAGGATATGTATGGCTGTGACGTGGGGCCAGACGGGCGCTTCCTCCGCGGGTACAGTCAGTTGGCCTACGACGGCGAGGATTACATCGCCCTGAACGAGG-----------------------------------------------------------------------------------------------------------------------------------------------------------------------------------------------------------------------------------------------------------------------------------------------------------------------------------------------------------------------------------------------------------------------------------------------------------------------------------------------------------------------------------------------------------------------------------------------------------------------------------------------------------------------------------------------------------------------------------------------------------------------------------------------------------------------------------------------------------------------------------------------------------------------------------------------------------------------------------------------------------------------------------------------------------------------------------------
>comp23206_c0_seq1_FPKM_all_lung-Q
---------------------------------------------------------------------------------------------------------------------------------------------------------------------------------------------------------------------------------------------------------------------------------------------------------------------------------------------------------------------------------------------------------------------------------------------------------------------------------------------------------------------------------------------------------------------------------------------------------------------------------------------------------------------------------------------------------------------------------------------------------------------------------------------------------------------------------------------------------------------------------------------------------------------------------------------------------------------------------------------------------------------------------------------------------------------------------------------GCGGTTTCACTTTCGGTTTGGACTTAGTCGCTTGCCTGTCGGGACTGGGA-AGGTCTGGGGGCTGACCGCGGGGTCAGGGCTCCGTTGGCATGTCTGACTGCGGGGGCGGGGTGGAGACCAGGGTCTCACACCTTACAGGATATGTATGGCTGTGACGTGGGGCCAGACGGGCGCTTCCTCCGCGGGTACAGTCAGTTGGCCTACGACGGCGAGGATTACATCGCCCTGAACGAGG-----------------------------------------------------------------------------------------------------------------------------------------------------------------------------------------------------------------------------------------------------------------------------------------------------------------------------------------------------------------------------------------------------------------------------------------------------------------------------------------------------------------------------------------------------------------------------------------------------------------------------------------------------------------------------------------------------------------------------------------------------------------------------------------------------------------------------------------------------------------------------------------------------------------------------------------------------------------------------------------------------------------------------------------------------------------------------------------
>comp19223_c1_seq3_FPKM_all_lung-Q
------------------------------------------------------------------------------------------------------------------------------------------------------------------------------------------------------------------------------------------------------------------------------------------------------------------------------------------------------------------------------------------------------------------------------------------------------------------------------------------------------------------------------------------------------------------------------------------------------------------------------------------------------------------------------------------------------------------------------------------------------------------------------------------------------------------------------------------------------------------------------------------------------------------------------------------------------------------------------------------------------------------------------------------------------------------------------------------------------------------------------------------------------------------------------------------------------------------------------------------------------------------------------------------------------------------------------------------------------------GGCGGACACCGCGGCGCAGATCACCCGCGGCAAGTGGGAGGTGGCCGGTGTGGCGGAAGACTTCAGGAACTACGCGGAGGGCATGTGCTTGGATTGGCTCCGCAGGTACCTGGAGATGGGGAAGGAGACGCTGCTGCGTGCAGAG--TCTCCCAAAACACACGTGACCCGCCACCGGATCTCTGAC----------------------------------------------------------------------------------------------------------------------------------------------------------------------------------------------------------------------------------------------------------------------------------------------------------------------------------------------------------------------------------------------------------------------------------------------------------------------------------------------------------------------------------------------------------------------------------------------------------------------------------------------------------------------------------------------------------------------------------------------------------------------------------------------------------------------------------------------------------------------------
>comp25702_c0_seq1_FPKM_all_stomach-Q
---------------------------------------------------------------------------------------------------------------------------------------------------------------------------------------------------------------------------------------------------------------------------------------------------------------------------------------------------------------------------------------------------------------------------------------------------------------------------------------------------------------------------------------------------------------------------------------------------------------------------------------------------------------------------------------------------------------------------------------------------------------------------------------------------------------------------------------------------------------------------------------------------------------------------------------------------------------------------------------------------------------------------------------------------------------------------------------------------------------------------------------------------------GGCTGACCGCGGGGTCAGGGCTCCGTTGGCATGTCTGACTGCGGGGGCGGGGTGGAGACCAGGGTCTCACACCTTACAGGATATGTATGGCTGTGACGTGGGGCCAGACGGGCGCTTCCTCCGCGGGTACAGTCAGTTGGCCTACGACGGCGAGGATTACATCGCCCTGAACGAGG-----------------------------------------------------------------------------------------------------------------------------------------------------------------------------------------------------------------------------------------------------------------------------------------------------------------------------------------------------------------------------------------------------------------------------------------------------------------------------------------------------------------------------------------------------------------------------------------------------------------------------------------------------------------------------------------------------------------------------------------------------------------------------------------------------------------------------------------------------------------------------------------------------------------------------------------------------------------------------------------------------------------------------------------------------------------------------------------
>comp143980_c0_seq1_FPKM_all_muscle-Q
--------------------------------------------------------------------------------------------------------------------------------------------------------------------------------------------------------------------------------------------------------------------------------------------------------------------------------------------------------------------------------------------------------------------------------------------------------------------------------------------------------------------------------------------------------------------------------------------------------------------------------------------------------------------------------------------------------------------------------------------------------------------------------------------------------------------------------------------------------------------------------------------------------------------------------------------------------------------------------------------------------------------------------------------------------------------------------------------------------------------------------------------------------------------------------------------------------------------CCGGGTCGCACAACATCCAGTGGACATATGGCTGTGCCTTGGGGCCTGACGGACTCCTCCTCCGCGGGTACACTCAGTGGGCCTACGATGGCGCGGATTACATCGCCCTGAACGAGG-----------------------------------------------------------------------------------------------------------------------------------------------------------------------------------------------------------------------------------------------------------------------------------------------------------------------------------------------------------------------------------------------------------------------------------------------------------------------------------------------------------------------------------------------------------------------------------------------------------------------------------------------------------------------------------------------------------------------------------------------------------------------------------------------------------------------------------------------------------------------------------------------------------------------------------------------------------------------------------------------------------------------------------------------------------------------------------------
>comp20294_c0_seq2_FPKM_all_testes-Q
--------------------------------------------------------------------------------------------------------------------------------------------------------------------------------------------------------------------------------------------------------------------------------------------------------------------------------------------------------------------------------------------------------------------------------------------------------------------------------------------------------------------------------------------------------------------------------------------------------------------------------------------------------------------------------------------------------------------------------------------------------------------------------------------------------------------------------------------------------------------------------------------------------------------------------------------------------------------------------------------------------------------------------------------------------------------------------------------------------------------------------------------------------------------------------------------CTACAACCAGAGCG------AGTCCGG-GTCTCACACCTTACAGGATATGTATGGCTGTGACGTGGGGCCAGACGGGCGCTTCCTCCGCGGGTACAGTCAGTTGGCCTACGACGGCGAGGATTACATCGCCCTG------------------------------------------------------------------------------------------------------------------------------------------------------------------------------------------------------------------------------------------------------------------------------------------------------------------------------------------------------------------------------------------------------------------------------------------------------------------------------------------------------------------------------------------------------------------------------------------------------------------------------------------------------------------------------------------------------------------------------------------------------------------------------------------------------------------------------------------------------------------------------------------------------------------------------------------------------------------------------------------------------------------------------------------------------------------------------------------------
>comp2960_c0_seq1_FPKM_all_liver-Q
----------------------------------------------------------------------------------------------------------------------------------------------------------------------------------------------------------------------------------------------------------------------------------------------------------------------------------------------------------------------------------------------------------------------------------------------------------------------------------------------------------------------------------------------------------------------------------------------------------------------------------------------------------------------------------------------------------------------------------------------------------------------------------------------------------------------------------------------------------------------------------------------------------------------------------------------------------------------------------------------------------------------------------------------------------------------------------------------------------------------------------------------------------------------------------------------------------------------------------------------------------------------------------------------------------------------------------------------------------------------------------------------------------------------------------------------------------------------------------------------------------------------------------------------------------------------------------------------------------------------------------------------CCAGGACACAGAGCTTGTGGAGACGAGACCTGCGGGAGATGGGACCTTCCAGAAGTGGGCGGCTGTGGTGGTGCCTTTTGGAGAGGAGCAGAGATACACATGCCATGTGCAGCACGAGGGGCTGCCCGAGCCCATCACC-TTGAGATGGGAGCCATCC---TCTCTGCCCTCCATCCCCATCCTGGGC-A-------TCATTGCTGGTGTGGCTGTCCTTGTGGTCACTTTGGTGGT---------------------------------------------------------------------------------------------------------------------------------------------------------------------------------------------------------------------------------------------------------------------------------------------------------------------------------------------------------------------------------------------------------------------------------------------------------------------------------------------------------------------------------------
>comp1877_c0_seq1_FPKM_all_pancreas-Q
---------------------------------------------------------------------------------------------------------------------------------------------------------------------------------------------------------------------------------------------------------------------------------------------------------------------------------------------------------------------------------------------------------------------------------------------------------------------------------------------------------------------------------------------------------------------------------------------------------------------------------------------------------------------------------------------------------------------------------------------------------------------------------------------------------------------------------------------------------------------------------------------------------------------------------------------------------------------------------------------------------------------------------------------------------------------------------------------------------------------------------------------------------------------------------------------------------------------------------------------------------------------------------------------------------------------------------------------------------------------------------------------------------------------------------------------------------------------------------------------------------------------------------------------------------------------------------------------------------------------------------------------------------------------------------------------------AGTGGGCGGCTGTGGTGGTGCCTTTTGGAGAGGAGCAGAGATACACATGCCATGTGCAGCACGAGGGGCTGCCCGAGCCCATCACC-TTGAGATGGGAGCCATCC---TCTCTGCCCTCCATCCCCAT-----------------------------------------------------------------------------------------------------------------------------------------------------------------------------------------------------------------------------------------------------------------------------------------------------------------------------------------------------------------------------------------------------------------------------------------------------------------------------------------------------------------------------------------------------------------------------------------------
>comp23256_c0_seq1_FPKM_all_kidney-Q
------------------------------------------------------------------------------------------------------------------------------------------------------------------------------------------------------------------------------------------------------------------------------------------------------------------------------------------------------------------------------------------------------------------------------------------------------------------------------------------------------------------------------------------------------------------------------------------------------------------------------------------------------------------------------------------------------------------------------------------------GCTCCCACTCCCTCAGGTATTTCTCCACCGTCGTGTCCCGACCCGGCCGCGGGGAGCCCCGCTACTTGGAAGTCGGCTACGTAGACGACAAGCA--------------------------------------------------------------G------------------------------------------------------------------------T---------------------------------TCGTGCGGTTC-GACAGCGATGCCCCAAGTCCGAGGGTAG-AGCCGC--GGCGCAGTGGTTGGAGCAGGAGGGGCCAGAGTATTGGGACCGGGAGACGCGG------------------------------------------------------------------------------------------------------------------------------------------------------------------------------------------------------------------------------------------------------------------------------------------------------------------------------------------------------------------------------------------------------------------------------------------------------------------------------------------------------------------------------------------------------------------------------------------------------------------------------------------------------------------------------------------------------------------------------------------------------------------------------------------------------------------------------------------------------------------------------------------------------------------------------------------------------------------------------------------------------------------------------------------------------------------------------------------------------------------------------------------------------------------------------------------------------------------------------------------------------------------------------------------------------
>comp28090_c0_seq1_FPKM_all_spleen-Q
-------------------------------------------------------------------------------------------------------------------------------------------------------------------------------------------------------------------------------------------------------------------------------------------------------------------------------------------------------------------------------------------------------------------------------------------------------------------------------------------------------------------------------------------------------------------------------------------------------------------------------------------------------------------------------------------------------------------------------------------------CTCCCACTCCCTCAGGTATTTCTCCACCGTCGTGTCCCGACCCGGCCGCGGGGAGCCCCGCTACTTGGAAGTCGGCTACGTAGACGACAAGCA--------------------------------------------------------------G------------------------------------------------------------------------T---------------------------------TCGTGCGGTTC-GACAGCGATGCCCCAAGTCCGAGGGTAG-AGCCGC--GGCGCAGTGGTTGGAGCAGGAGGGGCCAGAGTATTGGGACCGGGA-------------------------------------------------------------------------------------------------------------------------------------------------------------------------------------------------------------------------------------------------------------------------------------------------------------------------------------------------------------------------------------------------------------------------------------------------------------------------------------------------------------------------------------------------------------------------------------------------------------------------------------------------------------------------------------------------------------------------------------------------------------------------------------------------------------------------------------------------------------------------------------------------------------------------------------------------------------------------------------------------------------------------------------------------------------------------------------------------------------------------------------------------------------------------------------------------------------------------------------------------------------------------------------------------------------
>comp79599_c0_seq1_FPKM_all_heart-Q
------------------------------------------------------------------------------------------------------------------------------------------------------------------------------------------------------------------------------------------------------------------------------------------------------------------------------------------------------------------------------------------------------------------------------------------------------------------------------------------------------------------------------------------------------------------------------------------------------------------------------------------------------------------------------------------------------------------------------------------------GCTCCCACTCCCTCAGGTATTTCTCCACCGTCGTGTCCCGACCCGGCCGCGGGGAGCCCCGCTACTTGGAAGTCGGCTACGTAGACGACAAGCA--------------------------------------------------------------G------------------------------------------------------------------------T---------------------------------TCGTGCGGTTC-GACAGCGATGCCCCAAGTCCGAGGGTAG-AGCCGC--GGCGCAGTGGTTGGAGCAGGAGGGGCCAGAGTATTGGGACCGGGAGACGCGG------------------------------------------------------------------------------------------------------------------------------------------------------------------------------------------------------------------------------------------------------------------------------------------------------------------------------------------------------------------------------------------------------------------------------------------------------------------------------------------------------------------------------------------------------------------------------------------------------------------------------------------------------------------------------------------------------------------------------------------------------------------------------------------------------------------------------------------------------------------------------------------------------------------------------------------------------------------------------------------------------------------------------------------------------------------------------------------------------------------------------------------------------------------------------------------------------------------------------------------------------------------------------------------------------
>comp34868_c0_seq1_FPKM_all_pancreas-Q
-----------------------------------------------------------------------------------------------------------------------------------------------------------------------------------------------------------------------------------------------------------------------------------------------------------------------------------------------------------------------------------------------------------------------------------------------------------------------------------------------------------------------------------------------------------------------------------------------------------------------------------------------------------------------------------------------------------------------------------------------------------------------------------------------------------------TTGGAAGTCGGCTACGTAGACGACAAGCA--------------------------------------------------------------G------------------------------------------------------------------------T---------------------------------TCGTGCGGTTC-GACAGCGATGCCCCAAGTCCGAGGGTAG-AGCCGC--GGCGCAGTGGTTGGAGCAGGAGGGGCCAGAGTATTGGGACCGGGAGACGCGG------------------------------------------------------------------------------------------------------------------------------------------------------------------------------------------------------------------------------------------------------------------------------------------------------------------------------------------------------------------------------------------------------------------------------------------------------------------------------------------------------------------------------------------------------------------------------------------------------------------------------------------------------------------------------------------------------------------------------------------------------------------------------------------------------------------------------------------------------------------------------------------------------------------------------------------------------------------------------------------------------------------------------------------------------------------------------------------------------------------------------------------------------------------------------------------------------------------------------------------------------------------------------------------------------
>comp20294_c0_seq1_FPKM_all_testes-Q
----------------------------------------------------------------------------------------------------------------------------------------------------------------------------------------------------------------------------------------------------------------------------------------------------------------------------------------------------------------------------------------------------------------------------------------------------------------------------------------------------------------------------------------------------------------------------------------------------------------------------------------------------------------------------------------------------------------------------------------------------------------------------------------------------------------------------------------------------------------------------------------------------------------------------------------------------------------------------------------------------------------------------------------------------------------------------------------------------------------------------------------------------------------------------------CTAC-------TACAACCAGAGCG------AGTCCGG------------A------TATGTATGGCTGTGACGTGGGGCCAGACGGGCGCTTCCTCCGCGGGTACAGTCAGTTGGCCTACGACGGCGAGGATTACATCGCCCTG------------------------------------------------------------------------------------------------------------------------------------------------------------------------------------------------------------------------------------------------------------------------------------------------------------------------------------------------------------------------------------------------------------------------------------------------------------------------------------------------------------------------------------------------------------------------------------------------------------------------------------------------------------------------------------------------------------------------------------------------------------------------------------------------------------------------------------------------------------------------------------------------------------------------------------------------------------------------------------------------------------------------------------------------------------------------------------------------
>comp27797_c0_seq1_FPKM_all_testes-Q
----------------------------------------------------------------------------------------------------------------------------------------------------------------------------------------------------------------------------------------------------------------------------------------------------------------------------------------------------------------------------------------------------------------------------------------------------------------------------------------------------------------------------------------------------------------------------------------------------------------------------------------------------------------------------------------------------------------------------------------------------------------------------------------------------------------------------------------------------------------------------------------------------------------------------------------------------------------------------------------------------------------------------------------------------------------------------------------------------------------------------------------------------------------------------------------------------------------------------------------------------------------------------------------------------------------------------------------------------------------GACACCGCGGCGCAGATCACCCGCGGCAAGTGGGAGGTGGCCGGTGTGGCGGAAGACTTCAGGAACTACGCGGAGGGCATGTGCTTGGATTGGCTCCGCAGGTACCTGGAGATGGGGAAGGAGACGCTGCTGCGTGCAGAG--TCTCCCAAAACACACGTGACCCGCCACCGGATCTCTGA-----------------------------------------------------------------------------------------------------------------------------------------------------------------------------------------------------------------------------------------------------------------------------------------------------------------------------------------------------------------------------------------------------------------------------------------------------------------------------------------------------------------------------------------------------------------------------------------------------------------------------------------------------------------------------------------------------------------------------------------------------------------------------------------------------------------------------------------------------------------------------
>comp46875_c0_seq2_FPKM_all_brain-Q
------------------------------------------------------------------------------------------------------------------------------------------------------------------------------------------------------------------------------------------------------------------------------------------------------------------------------------------------------------------------------------------------------------------------------------------------------------------------------------------------------------------------------------------------------------------------------------------------------------------------------------------------------------------------------------------------------------------------------------------------------------------------------------------------------------------------------------------------------------------------------------------------------------------------------------------------------------------------------------------------------------------------------------------------------------------------------------------------------------------------------------------------------------------------------------------------------------------------------------------------------------------------------------------------------------------------------------------------------------GGCGGACACCGCGGCGCAGATCACCCGCGGCAAGTGGGAGGTGGCCGGTGTGGCGGAAGACTTCAGGAACTACGCGGAGGGCATGTGCTTGGATTGGCTCCGCAGAATCTCCCAAAACACGGGT------------------------------------------------------------------------------------------------------------------------------------------------------------------------------------------------------------------------------------------------------------------------------------------------------------------------------------------------------------------------------------------------------------------------------------------------------------------------------------------------------------------------------------------------------------------------------------------------------------------------------------------------------------------------------------------------------------------------------------------------------------------------------------------------------------------------------------------------------------------------------------------------------------------------------------------
>comp37021_c0_seq1_FPKM_all_stomach-Q
------------------------------------------------------------------------------------------------------------------------------------------------------------------------------------------------------------------------------------------------------------------------------------------------------------------------------------------------------------------------------------------------------------------------------------------------------------------------------------------------------------------------------------------------------------------------------------------------------------------------------------------------------------------------------------------------------------------------------------------------------------------------------------------------------------------------------------------------------------------------------------------------------------------------------------------------------------------------------------------------------------------------------------------------------------------------------------------------------------------------------------------------------------------------------------------------------------------------------------------------------------------------------------------------------------------------------------------------------------GGCGGACACCGCGGCGCAGATCACCCGCGGCAAGTGGGAGGTGGCCGGTGTGGCGGAAGACTTCAGGAACTACGCGGAGGGCATGTGCTTGGATTGGCTCCGCAGAATCTCCCAAAACACGGGT------------------------------------------------------------------------------------------------------------------------------------------------------------------------------------------------------------------------------------------------------------------------------------------------------------------------------------------------------------------------------------------------------------------------------------------------------------------------------------------------------------------------------------------------------------------------------------------------------------------------------------------------------------------------------------------------------------------------------------------------------------------------------------------------------------------------------------------------------------------------------------------------------------------------------------------
>comp17234_c0_seq1_FPKM_all_spleen-Q
------------------------------------------------------------------------------------------------------------------------------------------------------------------------------------------------------------------------------------------------------------------------------------------------------------------------------------------------------------------------------------------------------------------------------------------------------------------------------------------------------------------------------------------------------------------------------------------------------------------------------------------------------------------------------------------------------------------------------------------------------------------------------------------------------------------------------------------------------------------------------------------------------------------------------------------------------------------------------------------------------------------------------------------------------------------------------------------------------------------------------------------------------------------------------------------------------------------------------------------------------------------------------------------------------------------------------------------------------------GGCGGACACCGCGGCGCAGATCACCCGCGGCAAGTGGGAGGTGGCCGGTGTGGCGGAAGACTTCAGGAACTACGCGGAGGGCATGTGCTTGGATTGGCTCCGCAGAATCTCCCAAAACACGGGT------------------------------------------------------------------------------------------------------------------------------------------------------------------------------------------------------------------------------------------------------------------------------------------------------------------------------------------------------------------------------------------------------------------------------------------------------------------------------------------------------------------------------------------------------------------------------------------------------------------------------------------------------------------------------------------------------------------------------------------------------------------------------------------------------------------------------------------------------------------------------------------------------------------------------------------
>comp27797_c0_seq2_FPKM_all_testes-Q
----------------------------------------------------------------------------------------------------------------------------------------------------------------------------------------------------------------------------------------------------------------------------------------------------------------------------------------------------------------------------------------------------------------------------------------------------------------------------------------------------------------------------------------------------------------------------------------------------------------------------------------------------------------------------------------------------------------------------------------------------------------------------------------------------------------------------------------------------------------------------------------------------------------------------------------------------------------------------------------------------------------------------------------------------------------------------------------------------------------------------------------------------------------------------------------------------------------------------------------------------------------------------------------------------------------------------------------------------------------GACACCGCGGCGCAGATCACCCGCGGCAAGTGGGAGGTGGCCGGTGTGGCGGAAGACTTCAGGAACTACGCGGAGGGCATGTGCTTGGATTGGCTCCGCAGAATCTCCCAAAACACGGGT------------------------------------------------------------------------------------------------------------------------------------------------------------------------------------------------------------------------------------------------------------------------------------------------------------------------------------------------------------------------------------------------------------------------------------------------------------------------------------------------------------------------------------------------------------------------------------------------------------------------------------------------------------------------------------------------------------------------------------------------------------------------------------------------------------------------------------------------------------------------------------------------------------------------------------------
>comp143980_c0_seq1_FPKMall_muscle-Q
----------------------------------------------------------------------------------------------------------------------------------------------------------------------------------------------------------------------------------------------------------------------------------------------------------------------------------------------------------------------------------------------------------------------------------------------------------------------------------------------------------------------------------------------------------------------------------------------------------------------------------------------------------------------------------------------------------------------------------------------------------------------------------------------------------------------------------------------------------------------------------------------------------------------------------------------------------------------------------------------------------------------------------------------------------------------------------------------------------------------------------------------------------------------------------------------------------------------------------------------------------------------------------------------------------------------------------------------------------------GACACCGCGGCGCAGATCACCCGCGGCAAGTGGGAGGTGGCCGGTGTGGCGGAAGACTTCAGGAACTACGCGGAGGGCATGTGCTTGGATTGGCTCCGCAGAATCTCCCAAAACACGGGT------------------------------------------------------------------------------------------------------------------------------------------------------------------------------------------------------------------------------------------------------------------------------------------------------------------------------------------------------------------------------------------------------------------------------------------------------------------------------------------------------------------------------------------------------------------------------------------------------------------------------------------------------------------------------------------------------------------------------------------------------------------------------------------------------------------------------------------------------------------------------------------------------------------------------------------
>comp21891_c0_seq1_FPKM_all_candiles_blood-Q
-------------------------------------------------------------------------------------------------------------------------------------------------------------------------------------------------------------------------------------------------------------------------------------------------------------------------------------------------------------------------------------------------------------------------------------------------------------------------------------------------------------------------------------------------------------------------------------------------------------------------------------------------------------------------------------------------------------------------------------------------------------------------------------------------------------------------------------------------------------------------------------------------------------------------------------------------------------------------------------------------------------------------------------------------------------------------------------------------------------------------------------------------------------------------------------------------------------------------------------------------------------------------------------------------------------------------------------------------------------GCGGACACCGCGGCGCAGATCACCCGCGGCAAGTGGGAGGTGGCCGGTGTGGCGGAAGACTTCAGGAACTACGCGGAGGGCATGTGCTTGGATTGGCTCCGCAGAATCTCCCAAAACACGGGT------------------------------------------------------------------------------------------------------------------------------------------------------------------------------------------------------------------------------------------------------------------------------------------------------------------------------------------------------------------------------------------------------------------------------------------------------------------------------------------------------------------------------------------------------------------------------------------------------------------------------------------------------------------------------------------------------------------------------------------------------------------------------------------------------------------------------------------------------------------------------------------------------------------------------------------
>comp12433_c0_seq3_FPKM_all_candiles_blood-Q
-----------------------------------------------------------------------------------------------------------------------------------------------------------------------------------------------------------------------------------------------------------------------------------------------------------------------------------------------------------------------------------------------------------------------------------------------------------------------------------------------------------------------------------------------------------------------------------------------------------------------------------------------------------------------------------------------------------------------------------------------------------------------------------------------------------------------------------------------------------------------------------------------------------------------------------------------------------------------------------------------------------------------------------------------------------------------------------------------------------------------------------------------------------------------------------TAC-------TACAACCAGAGCG------AGTCCGG------------A------TATGTATGGCTGTGACGTGGGGCCAGACGGGCGCTTCCTCCGCGGGTACAGTCAGTTGGCCTACGACGGCGCGGATTACATCGCCCTGAACGAGG-----------------------------------------------------------------------------------------------------------------------------------------------------------------------------------------------------------------------------------------------------------------------------------------------------------------------------------------------------------------------------------------------------------------------------------------------------------------------------------------------------------------------------------------------------------------------------------------------------------------------------------------------------------------------------------------------------------------------------------------------------------------------------------------------------------------------------------------------------------------------------------------------------------------------------------------------------------------------------------------------------------------------------------------------------------------------------------------
>comp67237_c0_seq1_FPKM_all_candiles_blood-S
------------------------------------------------------------------------------------------------------------------------------------------------------------------------------------------------------------------------------------------------------------------------------------------------------------------------------------------------------------------------------------------------------------------------------------------------------------------------------------------------------------------------------------------------------------------------------------------------------------------------------------------------------------------------------------------------------------------------------------------------GCTCCCACTCCCTCAGGTATTTCTCCACCGTCGTGTCCCGACCCGGCCGCGGGGAGCCCCGCTACTTGGAAGTCGGCTACGTAGACGACAAGCA--------------------------------------------------------------G------------------------------------------------------------------------T---------------------------------TCGTGCGGTTC-GACAGCGGGGCTGCCG-------------------------------------------------------------------------------------------------------------------------------------------------------------------------------------------------------------------------------------------------------------------------------------------------------------------------------------------------------------------------------------------------------------------------------------------------------------------------------------------------------------------------------------------------------------------------------------------------------------------------------------------------------------------------------------------------------------------------------------------------------------------------------------------------------------------------------------------------------------------------------------------------------------------------------------------------------------------------------------------------------------------------------------------------------------------------------------------------------------------------------------------------------------------------------------------------------------------------------------------------------------------------------------------------------------------------------------------------------------------------------
>comp75984_c0_seq1_FPKM_all_brain-S
--------------------------------------------------------------------------------------------------------------------------------------------------------------------------------------------------------------------------------------------------------------------------------------------------------------------------------------------------------------------------------------------------------------------------------------------------------------------------------------------------------------------------------------------------------------------------------------------------------------------------------------------------------------------------------------------------------------------------------------------------------------------------------------------------------------------------------------------------------------------------------------------------------------------------------------------------------------------------------------------------------------------------------------------------------------------------------------------------------------------------------------------------------------------------------------------------------------------------------------------------------------------------------------------------------------------------------------------------------------------------------------------------------------------------------------------------------------------------------------------------------------------------------------------------------------------------------------------------------------------------------------------------------------------ACCAGACCTACGGAAGATGGGACCTTC-AGAAGTGGGCAGTTGTGGTGGTACCTTCTAGAGAAGAGCAGAGGTACACATGCCATGTGCAGCACAAGGGGCTGCCCAAGCCCA----------------------------------------------------------------------------------------------------------------------------------------------------------------------------------------------------------------------------------------------------------------------------------------------------------------------------------------------------------------------------------------------------------------------------------------------------------------------------------------------------------------------------------------------------------------------------------------------------------------------------------------------
>comp91618_c0_seq1_FPKM_all_lung-S
---------------------------------------------------------------------------------------------------------------------------------------------------------------------------------------------------------------------------------------------------------------------------------------------------------------------------------------------------------------------------------------------------------------------------------------------------------------------------------------------------------------------------------------------------------------------------------------------------------------------------------------------------------------------------------------------------------------------------------------------------------------------------------------------------------------------------------------------------------------------------------------------------------------------------------------------------------------------------------------------------------------------------------------------------------------------------------------------------------------------------------------------------------------------------------------------------------------------------------------------------------------------------------------------------------------------------------------------------------------------------------------------------------------------------------------------------------------------------------------------------------------------------------------------------------------------------------------------------------------------------------------------------------------------------------------------------------CAGTTGTGGTGGTACCTTCTAGAGAAGAGCAGAGGTACACATGCCATGTGCAGCACAAGGGGCTGCCCAAGCCCACCACC-TTGAGATGGAATAAGGAGGGTTTGGGGCAGAGCCTCTTCTCACAGAAAGTAGCTCTTCTGTAGAACATCAGCGAGGTCATGACCCAAGCCTGAAGTCTGGGCCCTTCACCTTCCTTTCCCTTCCC-----------------------------------------------------------------------------------------------------------------------------------------------------------------------------------------------------------------------------------------------------------------------------------------------------------------------------------------------------------------------------------------------------------------------------------------------------------------------------------------------------------
>comp155323_c0_seq1_FPKM_all_liver-S
---------------------------------------------------------------------------------------------------------------------------------------------------------------------------------------------------------------------------------------------------------------------------------------------------------------------------------------------------------------------------------------------------------------------------------------------------------------------------------------------------------------------------------------------------------------------------------------------------------------------------------------------------------------------------------------------------------------------------------------------------------------------------------------------------------------------------------------------------------------------------------------------------------------------------------------------------------------------------------------------------------------------------------------------------------------------------------------------------------------------------------------------------------------------------------------------------------------------------------------------------------------------------------------------------------------------------------------------------------------------------------------------------------------------------------------------------------------------------------------------------------------------------------------------------------------------------------------------------------------------------------------------------------------------------CTACGGAAGATGGGACCTTC-AGAAGTGGGCAGTTGTGGTGGTACCTTCTAGAGAAGAGCAGAGGTACACATGCCATGTGCAGCACAAGGGGCTGCCCAAGCCCACCACC-TTGAGATGGAATAAGGAGGGTTTGGGGCAGAGCCTCTTCTCACAGAAAGTAGCTCTTCTGTAGAACATCAGCGAGGTCATGACCCAAGCCTGAAGTCTGGGCCCTTCACCTTCCT--TTCCCTTCCCATGAACCGCCTCCTCAGCCCACCATCCCCATCATGGGCATCGTTGCTGGCCAGGTTCTCC---------------------------------------------------------------------------------------------------------------------------------------------------------------------------------------------------------------------------------------------------------------------------------------------------------------------------------------------------------------------------------------------------------------------------------------------
>comp32145_c0_seq1_FPKM_all_kidney-L_K
--------------------------------------------------------------------------------------------------------------------------------------------------------------------------------------------------------------------------------------------------------------------------------------------------------------------------------------------------------------------------------------------------------------------------------------------------------------------------------------------------------------------------------------------------------------------------------------------------------------------------------------------------------------------------------------------------------------------------------------------------------------------------------------------------------------------------------------------------------------------------------------------------------------------------------------------------------------------------------------------------------------------------------------------------------------------------------------------------------ATTGGGACGAGCAGACGCGGAA-CGCGAAGGACAACGCACAGATTTTCCGAGTGAACCTGCAGACCGCCCTCCGCTAC-------TACAACCAAAGCG------AGTCCGG-GTCGCACAACATC---------------------------------------------------------------------------------------------------------------------------------------------------------------------------------------------------------------------------------------------------------------------------------------------------------------------------------------------------------------------------------------------------------------------------------------------------------------------------------------------------------------------------------------------------------------------------------------------------------------------------------------------------------------------------------------------------------------------------------------------------------------------------------------------------------------------------------------------------------------------------------------------------------------------------------------------------------------------------------------------------------------------------------------------------------------------------------------------------------------------------------------------------------------------------------------------
>comp14698_c0_seq1_FPKM_all_testes-L_K
----------------------------------------------------------------------------------------------------------------------------------------------------------------------------------------------------------------------------------------------------------------------------------------------------------------------------------------------------------------------------------------------------------------------------------------------------------------------------------------------------------------------------------------------------------------------------------------------------------------------------------------------------------------------------------------------------------------------------------------------------------------------------------------------------------------------------------------------------------------------------------------------------------------------------------------------------------------------------------------------------------------------------------------------------------------------------------CGGGTACAGTCAGGAC---AGTATTGGGACCGGGAGACGCGGAG-GGTCAAGGAGACAGCACAGATTTTCCGAGTGAGCCTGCAGACTGCCCTCGGCTAC-------TACAACCAGAGCG------AGTCCG------------------------------------------------------------------------------------------------------------------------------------------------------------------------------------------------------------------------------------------------------------------------------------------------------------------------------------------------------------------------------------------------------------------------------------------------------------------------------------------------------------------------------------------------------------------------------------------------------------------------------------------------------------------------------------------------------------------------------------------------------------------------------------------------------------------------------------------------------------------------------------------------------------------------------------------------------------------------------------------------------------------------------------------------------------------------------------------------------------------------------------------------------------------------------------------------------------
>comp20804_c0_seq1_FPKM_all_testes-L_K
------------------------------------------------------------------------------------------------------------------------------------------------------------------------------------------------------------------------------------------------------------------------------------------------------------------------------------------------------------------------------------------------------------------------------------------------------------------------------------------------------------------------------------------------------------------------------------------------------------------------------------------------------------------------------------------------------------------------------------------------GCTCCCACTCCCTCAGGTATTTCTCCACCGTCGTGTCCCGACCCGGCCGCGGGGAGCCCCGCTACTTGGAAGTCGGCTACGTAGACGACAAGCA--------------------------------------------------------------G------------------------------------------------------------------------T---------------------------------TCGTGCGGTTC-GACAGCGATGCCCCAAGTCCGAGGGTAG-AGCCGC--GGCGCAGTGGTTGGAGCAGGAGGGGCCAGAGTATTGGGACCGGGAGACGCGGGC-CGCGAAGAACAGCGCACAGATT-----------------------------------------------------------------------------------------------------------------------------------------------------------------------------------------------------------------------------------------------------------------------------------------------------------------------------------------------------------------------------------------------------------------------------------------------------------------------------------------------------------------------------------------------------------------------------------------------------------------------------------------------------------------------------------------------------------------------------------------------------------------------------------------------------------------------------------------------------------------------------------------------------------------------------------------------------------------------------------------------------------------------------------------------------------------------------------------------------------------------------------------------------------------------------------------------------------------------------------------------------------------------------
>comp280_c0_seq1_FPKM_all_liver-E_F
---------------------------------------------------------------------------------------------------------------------------------------------------------------------------------------------------------------------------------------------------------------------------------------------------------------------------------------------------------------------------------------------------------------------------------------------------------------------------------------------------------------------------------------------------------------------------------------------------------------------------CCGGCCTCGGGGAGCCCCGTACATTTGTCCTCAGACCCCGAGGATGCGGTTCGTGATGTCCCGAACTCTGCTCCTGCTGCTGTTGGGGGCCTTGGCCGCGCCCCAG-ACCTGGGCGGGCTCCCACTCCCTGAGGTATTTCTACACGGCGGTGTCCCGGCCCGGCCTCGGGGAGCCCCGCTTCATCGCCGTGGGCTACGTGGACGACACGCA--------------------------------------------------------------G------------------------------------------------------------------------T---------------------------------TCGTGAGGTTC-GACAGCGACGCCCCGAACCCGAGG-ATGGAGCCGC-GGGCCCCGTGGGTGGAGCAGGAGGGGCGGGAGTATTGGGACCGGGAGACGCGGAC-CGCGAAGAACAGCGCACAGATTTTCCGAGTGGACCTGAACACGATGCTCCGCTAC-------TACAACCAGAGCG------AGTCCGG-GTCGCACAACATCCAGAGAATGTATGGCTGTGACGTGGGACCCGACGGCCGCCTCCTCCGCGGGTACAGTCAGGACTCCTATGACGGCAAGGATTACATCGCCCTGAACGAGGACCTGCGCTCCTGGACCGCGGCGGACACCGCGGCGCAGATCACACGCCGCAAGTGGGAGGAGGCGGGTGCGGCGGAAAACTTAGGGAACTACCTGGAGGGCACGTGCGTGGAGTGGCTCGCCAAATACCTGGACATGGGGAAGGAGACGCTGCTGCGCGCAGAA--TCTCCCAACACACGGGTGACCCACCACCGCATCTCT--GACCATGAGGTGACCCTGAGGTGCTGGGCCCTGGGCTTCTACCCTGCGGAGATCACCCTGACCTGGCAGCGTGATGGGGAGGACCACACCCAGGACACAGAGCTTGTGGAGACCAGGCCTGCGGGAGATGGAACCTTCCAGAAGTGGGCAGCTGTGGTGGTGCCTTCTGGAGAGGAGCAGAGATACACGTGCCATGTGCAGCATGAGGGGCTGCCTGAGCCCATCACC-CTGAGATGGGAGCCATCG---TCTCTGCCCTTCATCACCATTCTGGGC-A-------TCATTGCTGGTGTGGTTGTCCTTGTGGTCACTTTGGTGGTTGGAGCTGTGATCTGGAGGAAGAAGTTCTCAGGAGGAAAAGGACCAAGCTACTCTCATGCTGCACGCGATGACAGTTCCCAGGGCTCTGATTCGTCTCTCATGGCTCTTAAAGTGTGAGACCCCGCTGCCTGTGGAGAACTGAGCGATGCAGGATCTGTTCAAACTCCCACTTGGTGACATCAAGATCCCCTGACTTTCTTCAGATGGTGTCAGA-TGTGTCTGTGTTCCTATTAGCATATTGTGAGGACGCAGGAGACTGGCCCCCAAACCCACCATGACCCCTACCATACTGATTTGTGTTCCGTCTCCATCCCTGTCTTTCCTTCATGTTGGGCTGAGTACTGACGCCTTACTTCCCTACTGAAAATGAGAATCCTGATAGGAATTTGTGTTTTGTAATTCTTGGTATGTGGGGATGATGAGGTAATAAAAGAGAACATTTGTAAAATTGCAAGAGAAAATAAATGAAAGCCCTGAGAACCTCCCAGAACCCGCAAAAAAA---------------
>comp280_c0_seq3_FPKM_all_liver-E_F
---------------------------------------------------------------------------------------------------------------------------------------------------------------------------------------------------------------------------------------------------------------------------------------------------------------------------------------------------------------------------------------------------------------------------------------------------------------------------------------------------------------------------------------------------------------------------------------------------------------------------CCGGCCTCGGGGAGCCCCGTACATTTGTCCTCAGACCCCGAGGATGCGGTTCGTGATGTCCCGAACTCTGCTCCTGCTGCTGTTGGGGGCCTTGGCCGCGCCCCAG-ACCTGGGCGGGCTCCCACTCCCTGAGGTATTTCTACACGGCGGTGTCCCGGCCCGGCCTCGGGGAGCCCCGCTTCATCGCCGTGGGCTACGTGGACGACACGCA--------------------------------------------------------------G------------------------------------------------------------------------T---------------------------------TCGTGAGGTTC-GACAGCGACGCCCCGAACCCGAGG-ATGGAGCCGC-GGGCCCCGTGGGTGGAGCAGGAGGGGCGGGAGTATTGGGACCGGGAGACGCGGAC-CGCGAAGAACAGCGCACAGATTTTCCGAGTGGACCTGAACACGATGCTCCGCTAC-------TACAACCAGAGCG------AGTCCGG-GTCGCACAACATCCAGAGAATGTATGGCTGTGACGTGGGACCCGACGGCCGCCTCCTCCGCGGGTACAGTCAGGACTCCTATGACGGCAAGGATTACATCGCCCTGAACGAGGACCTGCGCTCCTGGACCGCGGCGGACACCGCGGCGCAGATCACACGCCGCAAGTGGGAGGAGGCGGGTGCGGCGGAAAACTTAGGGAACTACCTGGAGGGCACGTGCGTGGAGTGGCTCGCCAAATACCTGGACATGGGGAAGGAGACGCTGCTGCGCGCAGAA--TCTCCCAACACACGGGTGACCCACCACCGCATCTCT--GACCATGAGGTGACCCTGAGGTGCTGGGCCCTGGGCTTCTACCCTGCGGAGATCACCCTGACCTGGCAGCGTGATGGGGAGGACCACACCCAGGACACAGAGCTTGTGGAGACCAGGCCTGCGGGAGATGGAACCTTCCAGAAGTGGGCAGCTGTGGTGGTGCCTTCTGGAGAGGAGCAGAGATACACGTGCCATGTGCAGCATGAGGGGCTGCCTGAGCCCATCACC-CTGAGATGGGAGCCATCG---TCTCTGCCCTTCATCACCATTCTGGGC-A-------TCATTGCTGGTGTGGTTGTCCTTGTGGTCACTTTGGTGGTTGGAGCTGTGATCTGGAGGAAGAAGTTCTCAGGAGGAAAAGGACCAAGCTACTCTCATGCTGCACGCGATGACAGTTCCCAGGGCTCTGATTCGTCTCTCATGGCTCTTAAAGTGTGAGACCCCGCTGCCTGTGGAGAACTGAGCGATGCAGGATCTGTTCATGCTCCCACTTGGTGACATCGAGATCCCCTGACTTCCTGCAGATGGTGTCAGAATGTGTCTGCATTCCTATTAGCATATTGTGAGGACGCAGGAGACTGGCCCCCATGCCCACCATGACCCCTCCCATACTGATTTGTGTTCCGTCTCCATCCCTGTCTTTCCTTCATGTTGGGCTGAGTACTGACGCCTTACTTCCCTACTGAAAATGAGAATCCTGATAGGAATTTGTGTTTTGTAATTCTTGGTATGTGGGGATGATGAGGTAATAAAAGAGAACATTTGTAAAATTGCAAGAGAAAATAAATGAAAGCCCTGAGAACCTCCCAGAACCCGCAAAAAAA---------------
>comp280_c0_seq2_FPKM_all_liver-K_J
---------------------------------------------------------------------------------------------------------------------------------------------------------------------------------------------------------------------------------------------------------------------------------------------------------------------------------------------------------------------------------------------------------------------------------------------------------------------------------------------------------------------------------------------------------------------------------------------------------------------------CCGGCCTCGGGGAGCCCCGTACATTTGTCCTCAGACCCCGAGGATGCGGTTCGTGATGTCCCGAACTCTGCTCCTGCTGCTGTTGGGGGCCTTGGCCGCGCCCCAG-ACCTGGGCGGGCTCCCACTCCCTGAGGTATTTCTACACGGCGGTGTCCCGGCCCGGCCTCGGGGAGCCCCGCTTCATCGCCGTGGGCTACGTGGACGACACGCA--------------------------------------------------------------G------------------------------------------------------------------------T---------------------------------TCGTGAGGTTC-GACAGCGACGCCCCGAACCCGAGG-ATGGAGCCGC-GGGCCCCGTGGGTGGAGCAGGAGGGGCGGGAGTATTGGGACCGGGAGACGCGGAC-CGCGAAGAACAGCGCACAGATTTTCCGAGTGGACCTGAACACGATGCTCCGCTAC-------TACAACCAGAGCG------AGTCCGG-GTCGCACAACATCCAGAGAATGTATGGCTGTGACGTGGGACCCGACGGCCGCCTCCTCCGCGGGTACAGTCAGGACTCCTATGACGGCAAGGATTACATCGCCCTGAACGAGGACCTGCGCTCCTGGACCGCGGCGGACACCGCGGCGCAGATCACACGCCGCAAGTGGGAGGAGGCGGGTGCGGCGGAAAACTTAGGGAACTACCTGGAGGGCACGTGCGTGGAGTGGCTCGCCAAATACCTGGACATGGGGAAGGAGACGCTGCTGCGCGCAGAA--TCTCCCAACACACGGGTGACCCACCACCGCATCTCT--GACCATGAGGTGACCCTGAGGTGCTGGGCCCTGGGCTTCTACCCTGCGGAGATCACCCTGACCTGGCAGCGTGATGGGGAGGACCACACCCAGGACACAGAGCTTGTGGAGACCAGGCCTGCGGGAGATGGAACCTTCCAGAAGTGGGCAGCTGTGGTGGTGCCTTCTGGAGAGGAGCAGAGATACACGTGCCATGTGCAGCATGAGGGGCTGCCTGAGCCCATCACC-CTGAGATGGGAGCCATCG---TCTCTGCCCTTCATCACCATTCTGGGC-A-------TCATTGCTGGTGTGGTTGTCCTTGTGGTCACTTTGGTGGTTGGAGCTGTGATCTGGAGGAAGAAGTTTTCAGGAGGAAAGGGACCAAGCTATTCTCATGCTGCACGCGACGACAGTACCCAGGGCTCTGATTCGTCTCTAATGGCTCCTAAAGTGTGAGACC-CGCTGCCTGTGGAGAACTGAGCGATGCAGGATCTGTTCAAACTCCCACTTGGTGACATCAAGATCCCCTGACTTTCTTCAGATGGTGTCAGA-TGTGTCTGTGTTCCTATTAGCATATTGTGAGGACGCAGGAGACTGGCCCCCAAACCCACCATGACCCCTACCATACTGATTTGTGTTCCGTCTCCATCCCTGTCTTTCCTTCATGTTGGGCTGAGTACTGACGCCTTACTTCCCTACTGAAAATGAGAATCCTGATAGGAATTTGTGTTTTGTAATTCTTGGTATGTGGGGATGATGAGGTAATAAAAGAGAACATTTGTAAAATTGCAAGAGAAAATAAATGAAAGCCCTGAGAACCTCCCAGAACCCGCAAAAAAA---------------
>comp12845_c0_seq3_FPKM_all_candiles_blood-O_Q
-------------------------------------------------------------------------------------------------------------------------------------------------------------------------------------------------------------------------------------------------------------------------------------------------------------------------------------------------------------------------------------------------------------------------------------------------------------------------------------------------------------------------------------------------------------------------------------------------------------------------------------------------------------------------------------------------------------------------------------------------------------------------------------------------------------------------------------------------------------------------------------------------------------------------------------------------------------------------------------------------------------------------------------------------------------------------------------------------------------------------------------------------------------------------------------------------------------------------------------------------------------------------------------------------------------------GATTACATCGCCCTGAACGAGGATCTGCGCTCCTGGACCGTGGCGGACACCGCTGCGCACATCACCCGCCGCAAGTGGGAGGTGGCCGGTGAGGCGGCGCGCTATAGGAAGTACCTGGAGGACACGTGCTTGGCGGGGCTCCGCAGGTACCTGGAGATGGGGAAGGAGACGCTGCTTCGCTCAGAA--TCTCCCAAAACACGGGT--------------------------------------------------------------------------------------------------------------------------------------------------------------------------------------------------------------------------------------------------------------------------------------------------------------------------------------------------------------------------------------------------------------------------------------------------------------------------------------------------------------------------------------------------------------------------------------------------------------------------------------------------------------------------------------------------------------------------------------------------------------------------------------------------------------------------------------------------------------------------------------------------
>comp209938_c0_seq1_FPKM_all_spleen-M_L
----------------------------------------------------------------------------------------------------------------------------------------------------------------------------------------------------------------------------------------------------------------------------------------------------------------------------------------------------------------------------------------------------------------------------------------------------------------------------------------------------------------------------------------------------------------------------------------------------------------------------------------------------------------------------------------------------------------------------------------------------------------------------------------------------------------------------------------------------------------------------------------------------------------------------------------------------------------------------------------------------------------------------------------------------------------------------------------------------------------------------------------------------------AGTGAACCTGAACACGATGCTTCGCTAC-------TACAACCAGAGCG------ATTCCGG-ATCACACAACATCCAGAGAACGTACGGCTGTGACTTGGGACCAGACGGCCGCCTCCTCCGCGGGTAC---------------------------------------------------------------------------------------------------------------------------------------------------------------------------------------------------------------------------------------------------------------------------------------------------------------------------------------------------------------------------------------------------------------------------------------------------------------------------------------------------------------------------------------------------------------------------------------------------------------------------------------------------------------------------------------------------------------------------------------------------------------------------------------------------------------------------------------------------------------------------------------------------------------------------------------------------------------------------------------------------------------------------------------------------------------------------------------------------------------------------------------
>FLAI-E
-----------------------------------------------------------------------------------------------------------------------------------------------------------------------------------------------------------------------------------------------------------------------------------------------------------------------------------------------------------------------------------------------------------------------------------------------------------------------------------------------------------------------------------------------------------------------------------------------------CCCCGAACCTCCCGGACTCCGCCCTGCTCTCCCCAACTCGGGTC------CCCCTCCCCTCCCGGCCGCCTCCCCCTGGGACCCGGGCCCCGCGCGGGGAGGAGGGTCGGGCGGGGTCTCAGCCCCTCCGCGCCCGCAGGCTCCCACTCCCTGAGGTATTTCTACACCGCGGTGTCCCGGCCCGGCCTCGGGGAGCCCCGCTTCATCTCCGTGGGCTACGTGGACGACACGCA--------------------------------------------------------------G------------------------------------------------------------------------T---------------------------------TCGTGCGGTTC-GACAGCGACGCCCCGAATCCCAGGGAAG-AGCCGC-GGGCGCCGTGGATGGAGCAGGAGGGGCCGGAGTATTGGGACCGGAACACGCGGAT-TTACTTGGACACCGCACAGATTTCCCGAGTGAACCTGAACACGTTGCTCCGCTAC-------TACAACCAGAGCG------AGTCCGGTGAGCG-----------------------------------------------------------------------------------------------------------------------------------------------------------------------------------------------------------------------------------------------------------------------------------------------------------------------------------------------------------------------------------------------------------------------------------------------------------------------------------------------------------------------------------------------------------------------------------------------------------------------------------------------------------------------------------------------------------------------------------------------------------------------------------------------------------------------------------------------------------------------------------------------------------------------------------------------------------------------------------------------------------------------------------------------------------------------------------------------------------------------------------------------------------------------------------------------------
>FLAI-H
------------------------------------------------------------------------------------------------------CGCCTCTCAGGGACTCTGGCCCCAGGGCGGCGTCGGGGGCGGGCAAGCCCAGTGTTGGGGAGTCCCCATCTGCCCTGGTTTCACTTCTCCCTGTCACAACCTGTGTCAGGTCCTTCTGCCTGGATACTGATGACGCGGCCTCGGTTCACACACCTATTAGTGTCCGGTTTCCGGAGAAGCCAATCAGCGGCACCGCGGTTCCGGGGTATCAAGTTTCCGCACCGGCCTCCTGAGACTCACATTTCTCCTCAGACCCCGAGGATGCGGTTCCTGATGTCCCGAACTGTGCTCCTGCTGCTGTTGGGGGCCCTGGCCGCGCCCCAGACCTGGGCGGGTGAGTGCGGGGTCGGGAGGAAAGGGACTCTGAGGGGCAGGAGCGAGAAGACCGCCCGGCGGGGAAGCGGAACCCCCGGGGAAGCCGACTGTCCACCGCC----GGGACCCAGACCTCCACCCGGCCTCCCCCCGGGCTCCCCTCCCCCGTCCCTCCCAGACTCCGTCCTGCTCTCCCCAACTCGGGTCCCCCTCGCCCTGCCCTCCCGTCCCCCTCCCCCTGGGACCCGGGCCCCTCTCTGGGAGGAGGGTCGCGCGGGGTCTCAGCCCCTCCGCGCCCGCAGGCTCCCACTCCCTGAGGTATTTCTACACCGCGGTGTCCCGGCCCGGCCTCGGGAAGCCCCGCTTCATCGCCGTGGGCTACGTGGACGACACGCA--------------------------------------------------------------G------------------------------------------------------------------------T---------------------------------TCGTGCGGTTC-GACAGCGACGCCCCGAATCCGAGG-ATGGAGCCGC-GGGCGCCGTGGATGGAGCAGGAGGGGCCGGAGTATTGGGACCGGAACACGCGGAA-CGCGAAGGACAACGCACAGATTTCCCGAGTGAACCTGAACACGTTGCTCCGCTAC-------TACAACCAGAGCG------AGTCCGGTGAGCG-----------------------------------------------------------------------------------------------------------------------------------------------------------------------------------------------------------------------------------------------------------------------------------------------------------------------------------------------------------------------------------------------------------------------------------------------------------------------------------------------------------------------------------------------------------------------------------------------------------------------------------------------------------------------------------------------------------------------------------------------------------------------------------------------------------------------------------------------------------------------------------------------------------------------------------------------------------------------------------------------------------------------------------------------------------------------------------------------------------------------------------------------------------------------------------------------------
>FLAI-A
-----------------------------------------------------------------------------------------------------------------------------------------------------------------------------------------------------------------------------------------------------------------------------------------------------------------------------------------------------------------------------------------------------------------------------------------------------------------------------------------------------------------------------------------------------------------------------------------------------------------------------------------CTCGGACCCCCCACCCCCTGCCCTCCTGGCCGCTTCCACCTGGGATCCCGGCCTCGCGCCGGGAGCAGGGTCGGGCGGGGTCTCAAACCCTCCGCGCCCGTAGGCTCCCATTCCTTGATGTATTTCGGCACCGCGGTGTCCCGGCCCAGCCTCGGGGAGCCCCGGTACTTGGAAGTCGGCTACGTGGACGACACACA--------------------------------------------------------------G------------------------------------------------------------------------T---------------------------------TCGCGCGGTTC-GACAGCGACGCCTCGAGTCCGAGG-ATGGAGCCAC-GCGTGCATTGGTTGAAGCAGGAGGCGCCGGGGTATTGGGAGCAGGAGACGCGGGG-CGCCAAGGACACCGCACAGACTTTCCGACTGAGCCTGAACACGCTGCGCGGCTAC-------TACAACCAGAGCG------AAGCCGGTGAGTG-----------------------------------------------------------------------------------------------------------------------------------------------------------------------------------------------------------------------------------------------------------------------------------------------------------------------------------------------------------------------------------------------------------------------------------------------------------------------------------------------------------------------------------------------------------------------------------------------------------------------------------------------------------------------------------------------------------------------------------------------------------------------------------------------------------------------------------------------------------------------------------------------------------------------------------------------------------------------------------------------------------------------------------------------------------------------------------------------------------------------------------------------------------------------------------------------------
>FLAI-K
---------------------------------------------------------------------------------------------------------CTCTCAGGGACTCTGGCCCCAGGGCGGCGTCGGGGGCGGGGAAGCCCAGTGTTGGGGAGTCCCCATCTGCCCTGGTTTCACTTCTCCCTGTCACAACCTGTGTCAGGTCCTTCTGCCTGGATACTGATGACGCGGCCTCGGTTCACACTCTTATTATTAGTGTCCGATTTCCGAAGAAGCCAATCAGCGGCACCGCGGTTCCGGGGTATTAAGTTTCCGCACCCGCCTCCTGAGACTCACATTTCTCCCCAGACCCCGAGGATGCGGTTCCTGATGTCCCGAACTGTGCTCCTGCTGCTGTTGGGGGCCCTGGCCGCGCCCCAAACCTGGGCGGGTGAGTGCGGGGTCGGGAGGAAAGGGACTCTGAGGGGCAGGAGCGAGAAGACCGCCCGGCGGGGACGCGGAACCCCCGGGGAAGCCGACTGTCCACCGCCCGGACCCAGACCTCCACCCGGGCCTCGCCCCGGGCTCCCCTCCCCCGTCCCTCCCGGACTCCGCCCTGCTCTCCCCAACTCGGGTCCCCCTCGCCCTGCCCTCCCGTCCCCCTCCCCCTGGGACCCGGGCCGCGCGCGGGGAGGAGGGTCGGGCGGGGTCTCAGCCCCTCCGCGCCCGCAGGCTCCCACTCCCTGAGGTATTTCTACACCGCGATGTCCCGGCCCGGCCTCGGGGAGCCCCGCTTCATCGCCGTGGGCTACGTGGACGACACGCA--------------------------------------------------------------G------------------------------------------------------------------------T---------------------------------TCGTGCGGTTC-GACAGCGACGCCCCGAATCCGAGG-ATGGAGCCGC-GGGCGCCGTGGGTGGAGCAGGTGGGGCCGGAGTATTGGGACCAGGAGACGCGGAA-CGAGAAGAACAACGCACAGATTTTCCGAGTGGACCTGAACACGATGCTCCGCTAC-------TACAACCAGAGCG------AGTCCGGTGAGCG-----------------------------------------------------------------------------------------------------------------------------------------------------------------------------------------------------------------------------------------------------------------------------------------------------------------------------------------------------------------------------------------------------------------------------------------------------------------------------------------------------------------------------------------------------------------------------------------------------------------------------------------------------------------------------------------------------------------------------------------------------------------------------------------------------------------------------------------------------------------------------------------------------------------------------------------------------------------------------------------------------------------------------------------------------------------------------------------------------------------------------------------------------------------------------------------------------
>FLAI-C
----------------------------------------------------------------------------------------------------------------------------------------------------------------------------------------------------------------------------------------------------------------------------------------------------------------------------------------------------------------------------------------------------------------------------------------------------------------------------------------------------GACCGCCCGCGGGGATGCGGGACCCCGGGGAAGGCGACGGTCCGCCGCCCCGACCCCAGACCAGCACCTGCCCCTTGCCCACCCCCCACCTGTCCTCCCCCATCCCTCCCAGATTAGGCCCCGCTCTCACCCACTCAGATCCCCCTCCCCCTGCCCTCCCGGCCGCCTCCCCCTGGGACGTGGGCCCCGCGCGGGGAGGAGGGTCGGGCGGGGTCTCAGCCCCTCCGCGCCCGCAGGTTCCCACTCCCTACGGTATTTCCACACCGCGATGTCCCGGCCCGGCCTCGGGGAGCCCCGCTTCATCTCCGTGGGCTACGTGGACAACACGCA--------------------------------------------------------------G------------------------------------------------------------------------T---------------------------------TCGAGCAGTTC-GACAGCGACGCCCCGAATCAGAGG-ATGGAGCCGC-GGGCGCAGTGGATGGAGCAGGAGGGGCGAGAGTATTGGGACGAGCAGACGCGGAT-TTACAAGGACAACGCACAGGTTTTCCGAGTGAGCCTGCAGAACACGCGCGGCTAC-------TACAACCAGAGCG------AGTCGGTGAGC-------------------------------------------------------------------------------------------------------------------------------------------------------------------------------------------------------------------------------------------------------------------------------------------------------------------------------------------------------------------------------------------------------------------------------------------------------------------------------------------------------------------------------------------------------------------------------------------------------------------------------------------------------------------------------------------------------------------------------------------------------------------------------------------------------------------------------------------------------------------------------------------------------------------------------------------------------------------------------------------------------------------------------------------------------------------------------------------------------------------------------------------------------------------------------------------------------
>FLAI-F
-----------------------------------------------------------------------------------------------------------------------------------------------------------------------------------------------------------------------------------------------------------------------------------------------------------------------------------------------------------------------------------------------------------------------------------------------------------------------------------------------------------------------------------------------------------------------------------------------------CCTCATCCCTCCCAGACTCCGCCCTCCTCTCCCCAACTCGGGTCCCCCTCCCCCTGCCCTCCCAGCCGCCTCCCCCTGGGACCCGGGCCCCGCGCGGGGAGGAGGGTCGGGCGGGGTCTCAGCCCCTCCGCGCCCGCAGGCTCCCACTCCCTGAGGTATTTCTACACCGCGATGTCCCGGCCCGGCCTCGGGGAGCCCCGCTTCATCGCCGTGGGCTACGTGGACGACACGCA--------------------------------------------------------------G------------------------------------------------------------------------T---------------------------------TCGTGCGGTTC-GACAGCGACGCCCCGAATCCGAGGTATG-AGCCGC-GGGCGCCGTGGGTGGAGCAGGTGGGGCCGGAGTATTGGGACGAGCAGACGCGGAT-CGCGAAGAACCACGCACAGATTTTCCGAGTGGACCTGAACACGATGCTCCGCTAC-------TACAACCAGAGCG------AGTCCGGTGAGCG-----------------------------------------------------------------------------------------------------------------------------------------------------------------------------------------------------------------------------------------------------------------------------------------------------------------------------------------------------------------------------------------------------------------------------------------------------------------------------------------------------------------------------------------------------------------------------------------------------------------------------------------------------------------------------------------------------------------------------------------------------------------------------------------------------------------------------------------------------------------------------------------------------------------------------------------------------------------------------------------------------------------------------------------------------------------------------------------------------------------------------------------------------------------------------------------------------
>FLAI-J
----------------------------------------------------------------------------------------------------CCTGCCTCTCAGGGACTCTGGCCCCAGGGCGGCGTCGGGGGCGGGCAAGCCCAGTGTTGGGGAGTCCCCATCTGCCCTGGTTTCACTTCGCCCTGTCACAACCTGTGTCAGGTCCTTCTGCCTGGATACTGATGACGCGGCCTCGGTTCACACTATTAGTGTCTGGTTTCCGAAGAAACCAATCAGCGGCACCGCGGTTCCGGGGTATCAAGTATCAGCACCCGCTTCCTGAGGCTGACATTTCTCCCCAGACCCCGAGGATGCGGGTCGTGATGCCCCCAACTCTACTGCTGCTGTCGGGGGCCCTGGCCGTGACCCAGACCTGGGCGGGTGAGTGCGGGGTCGGGAGGAAAGGGATTCTGCGGGGCAGGAGCCAGGAGACCGCCCGGAGGGGAAGCGGGACCCACGGGGAAGGCGACTGTCCTCCTCCCCACCCAGACCCCCACCCGCCTCCCGC-----CCCGCCCCGTCCTGCCCTCCCCCGACCCTCCCGGACTCCGCCCTCCTCTCCCCAACTCGGGTCCCCCTCCCCCTGCCCTCCCAGCCGCCTCCCCCTGGGACCCGGGCCCCGCGCGGGGAGGAGGGTCGGGCGGGGTCTCAGCCCCTCCACGCCCGCAGGCTCCCACTCCCTGAGGTATTTCCACACCGCGATGTCCCGGCCCGGCCGCGGGGAGCCCCGCTTCATCTCCGTGGGCTACGTGGACGACACGCA--------------------------------------------------------------G------------------------------------------------------------------------T---------------------------------TTGTGCGGTTC-GACACCGACGCCCTGAATCCGAGGTCTG-AGCCGC-GGGCGCGGTGGATGGAGCAGGTGGGGTCCGAGTATTGGGACCAGGAGACGCGGAA-CGCGAAGGACAACGCACAGAAATTTCGAGTGAGCCTGCAGAACATGCGCGGCTAC-------TACAACCAGAGCG------ATTCCGGTGAGCA-----------------------------------------------------------------------------------------------------------------------------------------------------------------------------------------------------------------------------------------------------------------------------------------------------------------------------------------------------------------------------------------------------------------------------------------------------------------------------------------------------------------------------------------------------------------------------------------------------------------------------------------------------------------------------------------------------------------------------------------------------------------------------------------------------------------------------------------------------------------------------------------------------------------------------------------------------------------------------------------------------------------------------------------------------------------------------------------------------------------------------------------------------------------------------------------------------
>FLAI-L
-------------------------------------------------------------------------------------------------------------------GCCCCCGGGCTGTGTCGGGGACGGGGAAGCCCAGTGGTGGGGAGCCCCCAACTGCCCTGGTTTCACTTCTCCAGGTCACGACCTGTGTCAGCTCCTTCTGCCTGGATACTAATGACGCAGCCCCGGTTCACACTATTAGTGTCCGGTTTCCGGAGAAGCCAATCAGCCGCACCGCGGTTTCGGGTCATAAAGTCTCAGCACCCGCCCCTGGTACCAGCTGGGACTCACATTCTCTCCGGACGCCGAGGATGAGGTTCGTCATGCCCCGAACCCTCCTCCTGCTGCTATCGGAGGCCCTGGCCGTGACCCAAACCAGGGCGGGTGAGTGCGGGGTCAGGAGTAAAGGGCCTCTGCGGGGCAGGAGCGAGGGGACCGCCCAGCGGGGGCGCGGGACCCACAGGGAAGGTGCCTGTCCGCCCTCACCCCAGACCCCCACCCGCCTCCAAGCCCGCCCTGGCCTGCCCTCACCCACCCCTCCCGGACTCCGCCCTGCTCTCCCCAACTCGGGTCCCCCTCCCCCTGCCCTCCTGGCCGCCTCCCCCTGGCACCCGGGCCCCGCGTGGGGAGGAGGGTCCGGCGGGGTCTCAGCGCCTCCGCGCCAGCAGGCTCCCACTCCCTGAGGTATTTCTACACCGCGGTGTCCCGGCCCGGCCGCGGGGAGCCCCGCTTCATCTCCGTGGGCTACGTGGACGACACGCA--------------------------------------------------------------G------------------------------------------------------------------------T---------------------------------TCGTGCGGTTC-GACAGCGACGCCCCGAATCCCAGGGAAG-AGCCGC-GGGCGCCGTGGATGGAGCAGGAGGGGCCGGAGTATTGGGACGAGCAGACGCGGAT-GGTCAAGGACCACGCACAGACTTTCCGACTGAGCCTGAACAACCTGCGCGGCTAC-------TACAATCAGAGCG------TGTCCGGTGAGC------------------------------------------------------------------------------------------------------------------------------------------------------------------------------------------------------------------------------------------------------------------------------------------------------------------------------------------------------------------------------------------------------------------------------------------------------------------------------------------------------------------------------------------------------------------------------------------------------------------------------------------------------------------------------------------------------------------------------------------------------------------------------------------------------------------------------------------------------------------------------------------------------------------------------------------------------------------------------------------------------------------------------------------------------------------------------------------------------------------------------------------------------------------------------------------------------
>FLAI-M
--------------------------------------------------------------------------------------------------------------------------------AGGCAGTGCTGGGGAAAAGAGGTCGTGTGTACGGGGAGTCCCCATCTTTCACAGTTTTACTTCTCCCAGTCACAGTCTGTGTCATGTCCTCCAGTCTGGATCCTCATGACATAGATCCAGTTCTCCCATTGGATGCCATTTCTAGATAAGCCAATCAGCCGCAAAGCGATTCTGAGTTATAAAGTCTCCTCACCCGCTCCTCTACCAAACTGGGACTCATTCTTCCCAGTCGCTGAGGATGGGGTTCATAGAACCCCAAACGCTCCTCCTGCTGCTGTCGGGGGCCTTGGCCGTGACTGAGACCTGGGCGGGTCAGTGCAGGGTCGGGAGGAAAGGGACTCTGCGGGGTAGGAGCCAGGGGACCGCCTGGCTGGGACGCGGGACCCTCGGGAAAACTGCCTGTCCACTGCCCTGCCCCAGACCCCCACCCGCCCCCTGCCCCAGCCTTTCCTCTCCCGTCCCTCCCAGACTCCGTCCTGCTCTCCCCAACTCGGGTCCCCCTCCCCCTGCCCTCCTGGCCGCCTCCCCCTTGGACCCGAGCCCCGCGCGGGGAGGAGGGTCGGGCGGGGTCTCAGCCCCTCCGCGCCCACAGGCTCCCTCTCCCTGAGGTATTTCGATACCATCGTGTCCCGGCCCGGTCTCGGGGAACCCCGCTTCATCGCCGTGGGCTACGTGGACGACACGCA--------------------------------------------------------------G------------------------------------------------------------------------T---------------------------------TCGAGCGGTTA-GACAGCGACACCCCGAATCCAAGGGCTG-AGCCGC-GGGCGCCATGGGTGGAGAAGGAGGGGCCGCAGTATTGGGACCGGAACACCCGGAT-TTACTTGGACACCGCACAAGTTTCCCGAGTGAACCTGAACATGATGCTCCGCTGC-------TACAACCAGAGCG------ATTCCGGTGAGCG-----------------------------------------------------------------------------------------------------------------------------------------------------------------------------------------------------------------------------------------------------------------------------------------------------------------------------------------------------------------------------------------------------------------------------------------------------------------------------------------------------------------------------------------------------------------------------------------------------------------------------------------------------------------------------------------------------------------------------------------------------------------------------------------------------------------------------------------------------------------------------------------------------------------------------------------------------------------------------------------------------------------------------------------------------------------------------------------------------------------------------------------------------------------------------------------------------
>FLAI-O
---------------------------------------------------------------------------------------------------------------------------------------------------------------------------------------------------------------------------------------------------------------------------------------------------------------------------------------------------------------------------------------------------------------------------------------------------------------------------------------------------------------------------------------------------------------------------------------------------------------------------------------------------------------------------------------------------------------------------------CCTCCGCGCCCGCAGGCTCCCACTCCTTGAGGTATTTCCACACCGCGATGTCCCGGCCCGGCCTCGGGGAACCCCGCTTCATCGCCGTGGGCTACGTGGACGACACGCA--------------------------------------------------------------G------------------------------------------------------------------------T---------------------------------TCGTGCGGTTC-GACACCGACGCCCCAAATCCGAGG-ATGGAGCCGC-GGGCGCCGTGGATGGAGCAGGTGGGGCCAGAGTATTGGGACCGGGAGACGCGGAT-CGCCAAGGTGCACGCAGAGATTGCCCGACCGAACCTGCAGACCGCCCTCCGCTAC-------TACAACCAGAGCG------AGTCCGGTGAGCG-----------------------------------------------------------------------------------------------------------------------------------------------------------------------------------------------------------------------------------------------------------------------------------------------------------------------------------------------------------------------------------------------------------------------------------------------------------------------------------------------------------------------------------------------------------------------------------------------------------------------------------------------------------------------------------------------------------------------------------------------------------------------------------------------------------------------------------------------------------------------------------------------------------------------------------------------------------------------------------------------------------------------------------------------------------------------------------------------------------------------------------------------------------------------------------------------------
>FLAI-Q
-------------------------------------------------------------------------------------------------------------------------------------------------------------------------------------------------------------------------------------------------------------------------------------------------------------------------------------------------------------------------------------------------------------------------------------------------------------------------------------------------------------------------------------------------------------------------------------------------------------------------------------------------------------------------------------------------------------------------------------------CGCAGGCTCCCACTCCCTCAGGTATTTCTCCACCGTCGTGTCCCGACCCGGCCGCGGGGAGCCCCGCTACTTGGAAGTCGGCTACGTAGACGACAAGCA--------------------------------------------------------------G------------------------------------------------------------------------T---------------------------------TCGTACGGTTC-GACAGCGATGCCCCAAGTCCGAGGGTAG-AGCCGC--GGCGCAGTGGTTGGAGCAGGAGGGGCCAGAGTATTGGGACCGGGAGACGCTGAG-GGTCAAGGAGACAGCACAGATTTCCCGAGTGAGCCTGCAGACTGCCCTCGGCTAC-------TACAACCAGAGCG------AGTCCGGTGAGCG-----------------------------------------------------------------------------------------------------------------------------------------------------------------------------------------------------------------------------------------------------------------------------------------------------------------------------------------------------------------------------------------------------------------------------------------------------------------------------------------------------------------------------------------------------------------------------------------------------------------------------------------------------------------------------------------------------------------------------------------------------------------------------------------------------------------------------------------------------------------------------------------------------------------------------------------------------------------------------------------------------------------------------------------------------------------------------------------------------------------------------------------------------------------------------------------------------
>FLAI-S
----------------------------------------------------------------------------------------------------------------------------------------------------------------------------------------------------------------------------------------------------------------------------CCCAGTTCGCTCTCCCGTTGTGTGTAGGGTTTCTAGGGAAGCCAATCAGCGACACCATGGTTCTGGGTTATAGTGTAATCACTGGAAGGGCGGCGACTTAGCTTCTCCGCAAAACATGAGATGTCAGTCTTGCGTCCCGGACCCCTCCTCCTGCTGCTGTCGGGGACCCTGGCCCTGAGACCAGGACGGATGAGTGCGGGGTCGGGAGAGAAAACGCCTCAGCGTGGGCGGAGGCAGGGGACCGCTAGACGGAAGGGCTGCTCCACCGCCTCGGACCCAGAGCTCTCACCTCCGCCTCACCCACCCCTTGGTCCCGACTCTTCTCCAACCTGCCACCCCTCTTCCGTCCCACAAGCCCCCTCGTCCGTGCCCTCCCGGCCGCCTCCCCCTAGGACCCGGGCCCCACGCCGAGAGGAGGGTCGGG-AGGGGTCTCACCCCTCCGCGCCCACAGGCTCTCACTCCCTGAGGTATATCCACACCGCGGTGTCCCGGCCGGGCCGCGGGGAGCCCGGGTACTTGGAAGTCGGCTACGTGGACGACAAGCA--------------------------------------------------------------G------------------------------------------------------------------------T---------------------------------TCGTGCGGTTC-GACAGCGACACCCCGAGTTCG-GTGATGGAGCCGC-GGTTGCAGTGGGTGGACCAGGAGGGGCCGGAGTAGTGGGAGAAGCAGACGCAGAA-CTTCAGGACCCGCACACAAACTCTTCAAGTGAGGCTGAATGAATTGCGTGTCCAC-------GACAGCCAGAGCA------AGGCCGGTGAGCG-----------------------------------------------------------------------------------------------------------------------------------------------------------------------------------------------------------------------------------------------------------------------------------------------------------------------------------------------------------------------------------------------------------------------------------------------------------------------------------------------------------------------------------------------------------------------------------------------------------------------------------------------------------------------------------------------------------------------------------------------------------------------------------------------------------------------------------------------------------------------------------------------------------------------------------------------------------------------------------------------------------------------------------------------------------------------------------------------------------------------------------------------------------------------------------------------------
>a1_F(2)
---------------------------------------------------------------------------------------------------------------------------------------------------------------------------------------------------------------------------------------------------------------------------------------------------------------------------------------------------------------------------------------------------------------------------------------------------------------------------------------------------------------------------------------------------------------------------------------------------------------------------------------------------------------------------------------------------------------------------------------------NNGGCTCCCACTCCYTSAGGTATTT------------------------------------------------------------------------------------------------------------------------------------------------------------------------------------------------------------------------------------------------------------------------------------------------------------------------------------------------------------------------------------------------------------------------------------------------------------------------------------------------------------------------------------------------------------------------------------------------------------------------------------------------------------------------------------------------------------------------------------------------------------------------------------------------------------------------------------------------------------------------------------------------------------------------------------------------------------------------------------------------------------------------------------------------------------------------------------------------------------------------------------------------------------------------------------------------------------------------------------------------------------------------------------------------------------------------------------------------------------------------------------------------------------------------------------------------------------------------------------------------------------------------------------------------------------------------------------------------------------------------------------------------------------
>a1_R(2)
-----------------------------------------------------------------------------------------------------------------------------------------------------------------------------------------------------------------------------------------------------------------------------------------------------------------------------------------------------------------------------------------------------------------------------------------------------------------------------------------------------------------------------------------------------------------------------------------------------------------------------------------------------------------------------------------------------------------------------------------------------------------------------------------------------------------------------------------------------------------------------------------------------------------------------------------------------------------------------------------------------------------------------------------------------------------------------------------------------------------------------------------------------------------------------------TAC-------TACAAYCARAGCG------DKTCC-------------------------------------------------------------------------------------------------------------------------------------------------------------------------------------------------------------------------------------------------------------------------------------------------------------------------------------------------------------------------------------------------------------------------------------------------------------------------------------------------------------------------------------------------------------------------------------------------------------------------------------------------------------------------------------------------------------------------------------------------------------------------------------------------------------------------------------------------------------------------------------------------------------------------------------------------------------------------------------------------------------------------------------------------------------------------------------------------------------------------------------------------------------------------------------------------------------
>gi|14572920|gb|AF283084.1|_Felis_catus_MHC_class_I_antigen_(FLA-Z)_gene_FLA-Z*9_allele_exon_2_and_partial_cds
[truncated: 370,033 more chars]
