# Supplementary material for: PCR Strategies for Complete Allele Calling in Multigene Families Using High-Throughput Sequencing Approaches
Source: PLoS One. 2016 Jun 13;11(6):e0157402. doi: 10.1371/journal.pone.0157402 (PMC4905633; doi:10.1371/journal.pone.0157402)
Supplement: S1 Table — Allele's coverage (measured as the average percentage of reads corresponding to each allele copy, %reads) and probability of detection per amplification strategy. Alleles are ranked in descending %reads order. (XLS) [file pone.0157402.s005.xls]

## Sheet: Sheet1
Table S1
Allele's coverage (measured as the average percentage of reads corresponding to each allele copy , %reads) and probability of detection per amplification strategy. Alleles are ranked in descending %reads order.
Strategy	%reads	Probability of detection	Allele	Present in genome assembly
Conventional	3.37925	1	Lypa-MHCI*1	0
Conventional	0.97389	0.6875	Lypa-MHCI*10	0
Conventional	3.22538	0.857143	Lypa-MHCI*11	1
Conventional	0.167059	0.277778	Lypa-MHCI*12	0
Conventional	3.52286	1	Lypa-MHCI*13	0
Conventional	16.3601	1	Lypa-MHCI*2	1
Conventional	3.96033	1	Lypa-MHCI*3	0
Conventional	7.78382	0.944444	Lypa-MHCI*4	1
Conventional	6.85347	0.944444	Lypa-MHCI*5	1
Conventional	0.125	0.0555556	Lypa-MHCI*6	1
Conventional	0.357893	0.166667	Lypa-MHCI*7	1
Conventional	0.797275	0.444444	Lypa-MHCI*8	1
Conventional	0.240361	0.444444	Lypa-MHCI*9	1
Pooled-PCRs	1.08195	1	Lypa-MHCI*1	0
Pooled-PCRs	4.05355	1	Lypa-MHCI*10	0
Pooled-PCRs	3.89852	1	Lypa-MHCI*11	1
Pooled-PCRs	7.08331	1	Lypa-MHCI*12	0
Pooled-PCRs	0.529891	0.833333	Lypa-MHCI*13	0
Pooled-PCRs	2.34159	0.833333	Lypa-MHCI*2	1
Pooled-PCRs	4.3405	1	Lypa-MHCI*3	0
Pooled-PCRs	15.9659	1	Lypa-MHCI*4	1
Pooled-PCRs	1.39177	1	Lypa-MHCI*5	1
Pooled-PCRs	1.05614	0.944444	Lypa-MHCI*6	1
Pooled-PCRs	0.837146	0.944444	Lypa-MHCI*7	1
Pooled-PCRs	3.4694	1	Lypa-MHCI*8	1
Pooled-PCRs	4.86247	1	Lypa-MHCI*9	1
Pooled-Primers	0.464205	1	Lypa-MHCI*1	0
Pooled-Primers	4.51758	1	Lypa-MHCI*10	0
Pooled-Primers	3.82657	1	Lypa-MHCI*11	1
Pooled-Primers	2.31861	0.944444	Lypa-MHCI*12	0
Pooled-Primers	1.25529	1	Lypa-MHCI*13	0
Pooled-Primers	1.41274	1	Lypa-MHCI*2	1
Pooled-Primers	5.83522	1	Lypa-MHCI*3	0
Pooled-Primers	6.00075	1	Lypa-MHCI*4	1
Pooled-Primers	2.72462	1	Lypa-MHCI*5	1
Pooled-Primers	1.51302	1	Lypa-MHCI*6	1
Pooled-Primers	4.31099	1	Lypa-MHCI*7	1
Pooled-Primers	5.48859	1	Lypa-MHCI*8	1
Pooled-Primers	1.60192	1	Lypa-MHCI*9	1
