# Supplementary material for: PCR Strategies for Complete Allele Calling in Multigene Families Using High-Throughput Sequencing Approaches
Source: PLoS One. 2016 Jun 13;11(6):e0157402. doi: 10.1371/journal.pone.0157402 (PMC4905633; doi:10.1371/journal.pone.0157402)
Supplement: S2 Table — Number, nature and position of primer mismatches per allele in each strategy. For each allele for which we have genomic data about the flanking region we show their alignments with each primer-pair assayed in the pooled-PCRs strategy in the first four columns. Dots indicate identity to the top sequence, the backslash separates forward and reverse primers. Note that reverse primer is not reversed complemented so the closer to the backslash the closer to the target of amplification. The last four columns depict the primers used in each PCR followed by the proportion of their corresponding product in the final sequencing pool (in brackets) and the corresponding number of total mismatching bases for each allele (mismatches primer F / mismatches primer R). Degree of mismatch is additionally coded by different grades of shade (the darker the better matching). In the pooled-PCRs strategy primers used in separate PCRs complement each other so that most alleles are perfectly matched in at least one independent PCR. Alleles not present in the genome-assembly not shown. (XLS) [file pone.0157402.s006.xls]

## Sheet: Sup table 2.A. Conventional
Supplementary Table 2.A. Number, nature and position of primer mismatches per allele in conventional strategy. For each allele for which we have genomic data about the flanking region we show their alignments to the primer-pair assayed in the conventional approach in the first column. Dots indicate identity to the top sequence, the backslash separates forward and reverse primers. Note that revers…
	Conventional
	f/r	f-r
	GCTCCCAYTCCYTGAKGTAT/GGMYTCGCTCTGGTTGTAGT	(100%)
Lypa-MHCI*1	..................../na	na(0/na)
Lypa-MHCI*2	..................../....................	0(0/0)
Lypa-MHCI*4	.............C....../....................	1(1/0)
Lypa-MHCI*5	..............C...../....................	1(1/0)
Lypa-MHCI*6	..................../....A....T..A.......	3(0/3)
Lypa-MHCI*7	..................../.........T..........	1(0/1)
Lypa-MHCI*8	..................../....................	0(0/0)
Lypa-MHCI*9	.............C....../....................	1(1/0)
Lypa-MHCI*11	..................../....................	0(0/0)
Lypa-MHCI*14	.T................G./....................	2(2/0)

## Sheet: Sup table 2.B. Pooled-PCRs
Supplementary Table 2.B. Number, nature and position of primer mismatches per allele in pooled-PCRs strategy. For each allele for which we have genomic data about the flanking region we show their alignments with each primer-pair assayed in the pooled-PCRs strategy in the first four columns. Dots indicate identity to the top sequence, the backslash separates forward and reverse primers. Note that…
	Pooled-PCRs
	f1-r1	f2-r1	f1-r2	f1-r3	f1-r1 (50%)	f2-r1 (16.6%)	f1-r2 (16.6%)	f1-r3 (16.6%)
	GCTCCCACTCCCTSAGGTAT/GGMYTCGCTCTGGTTGTAGT	GCTCCCAYTCCTTGAKGTAT/GGMYTCGCTCTGGTTGTAGT	GCTCCCACTCCCTSAGGTAT/GGAAYCGCTCTGGTTGTAGT	GCTCCCACTCCCTSAGGTAT/SGACWCGCTYTGRTTGTAGT
Lypa-MHCI*1	..................../na	...........C......../na	..................../na	..................../na	na(0/na)	na(1/na)	na(0/na)	na(0/na)
Lypa-MHCI*2	.......T...T...T..../....................	..................../....................	.......T...T...T..../..CT................	.......T...T...T..../..CT................	3(3/0)	0(0/0)	5(3/2)	5(3/2)
Lypa-MHCI*4	..................../....................	...........C.C....../....................	..................../...C................	..................../....................	0(0/0)	2(2/0)	1(0/1)	0(0/0)
Lypa-MHCI*5	..............C...../....................	...........C..C...../....................	..............C...../...C................	..............C...../....................	1(1/0)	2(2/0)	2(1/1)	1(1/0)
Lypa-MHCI*6	..................../....A....T..A.......	...........C......../....A....T..A.......	..................../...CA....T..A.......	..................../....................	3(0/3)	4(1/3)	4(0/4)	0(0/0)
Lypa-MHCI*7	..................../.........T..........	...........C......../.........T..........	..................../...C.....T..........	..................../....................	1(0/1)	2(1/1)	2(0/2)	0(0/0)
Lypa-MHCI*8	..................../....................	...........C......../....................	..................../...C................	..................../....................	0(0/0)	1(1/0)	1(0/1)	0(0/0)
Lypa-MHCI*9	..................../....................	...........C.C....../....................	..................../...C................	..................../....................	0(0/0)	2(2/0)	1(0/1)	0(0/0)
Lypa-MHCI*11	..................../....................	...........C......../....................	..................../...C................	..................../....................	0(0/0)	1(1/0)	1(0/1)	0(0/0)
Lypa-MHCI*14	.T.........T......G./..............C.....	.T................G./..............C.....	.T.........T......G./...C..........C.....	.T.........T......G./..............C.....	4(3/1)	3(2/1)	5(3/2)	4(3/1)

## Sheet: Sup table 2.C. Pooled-Primers
Supplementary Table 2.C. Number, nature and position of primer mismatches per allele in the pooled-primers strategy. For each allele for which we have genomic data about the flanking region we show their alignments with each non-degenerated primer assayed in the pooled-primers strategy the first twelve columns. Dots indicate identity to the top sequence. Note that reverse primer is not reversed c…						Supplementary Table 1.C. Number, nature and position of primer mismatches per allele in the SP strategy. For each allele for which we have genomic data about the flanking region we show their alignments with each non-degenerated primer assayed in the SP the first twelve columns. Dots indicate identity to the top sequence. Note that reverse primer is not reversed complemented so the closer to the …
	Pooled-primers
	fa	fb	fc	fd	fe	ra	rb	rc	rd	re	rf	rg	fa	fb	fc	fd	fe	ra	rb	rc	rd	re	rf	rg
	GCTCCCACTCCCTGAGGTAT	GCTCCCATTCCTTGATGTAT	GCTCCCACTCCCTCAGGTAT	GCTCCCACTCCCTGCGGTAT	GCTCCCACTCCTTGAGGTAT	GGACTCGCTCTGGTTGTAGT	GGCTTCGCTCTGGTTGTAGT	GGACACGCTTTGATTGTAGT	GGACTCGCTTTGGTTGTAGT	GGAATCGCTCTGGTTGTAGT	CGACTCGCTCTGGTTGTAGT	GGAACCGCTCTGGTTGTAGT	(45.5%)	(18.2%)	(18.2%)	(9.1%)	(9.1%)	(41.7%)	(16.7%)	(8.3%)	(8.3%)	(8.3%)	(8.3%)	(8.3%)
Lypa-MHCI*1	....................	.......C...C...G....	.............G......	..............A.....	...........C........	na	na	na	na	na	na	na	0	3	1	1	1	na	na	na	na	na	na	na
Lypa-MHCI*2	.......T...T...T....	....................	.......T...T.G.T....	.......T...T..AT....	.......T.......T....	..CT................	....................	..CTT....C..G.......	..CT.....C..........	..CT................	G.CT................	..CTT...............	3	0	4	4	2	2	0	5	3	2	3	3
Lypa-MHCI*4	.............C......	.......C...C.C.G....	....................	.............CA.....	...........C.C......	....................	..AC................	....T....C..G.......	.........C..........	...C................	G...................	...CT...............	1	4	0	2	2	0	2	3	1	1	1	2
Lypa-MHCI*5	..............C.....	.......C...C..CG....	.............GC.....	....................	...........C..C.....	....................	..AC................	....T....C..G.......	.........C..........	...C................	G...................	...CT...............	1	4	2	0	2	0	2	3	1	1	1	2
Lypa-MHCI*6	....................	.......C...C...G....	.............G......	..............A.....	...........C........	....A....T..A.......	..ACA....T..A.......	....................	....A.......A.......	...CA....T..A.......	G...A....T..A.......	...CA....T..A.......	0	3	1	1	1	3	5	0	2	4	4	4
Lypa-MHCI*7	....................	.......C...C...G....	.............G......	..............A.....	...........C........	.........T..........	..AC.....T..........	....T.......G.......	....................	...C.....T..........	G........T..........	...CT....T..........	0	3	1	1	1	1	3	2	0	2	2	3
Lypa-MHCI*8	....................	.......C...C...G....	.............G......	..............A.....	...........C........	....................	..AC................	....T....C..G.......	.........C..........	...C................	G...................	...CT...............	0	3	1	1	1	0	2	3	1	1	1	2
Lypa-MHCI*9	.............C......	.......C...C.C.G....	....................	.............CA.....	...........C.C......	....................	..AC................	....T....C..G.......	.........C..........	...C................	G...................	...CT...............	1	4	0	2	2	0	2	3	1	1	1	2
Lypa-MHCI*11	....................	.......C...C...G....	.............G......	..............A.....	...........C........	....................	..AC................	....T....C..G.......	.........C..........	...C................	G...................	...CT...............	0	3	1	1	1	0	2	3	1	1	1	2
Lypa-MHCI*14	.T.........T......G.	.T.....C.......G..G.	.T.........T.G....G.	.T.........T..A...G.	.T................G.	..............C.....	..AC..........C.....	....T....C..G.C.....	.........C....C.....	...C..........C.....	G.............C.....	...CT.........C.....	3	4	4	4	2	1	3	4	2	2	2	3
