# Supplementary material for: PCR Strategies for Complete Allele Calling in Multigene Families Using High-Throughput Sequencing Approaches
Source: PLoS One. 2016 Jun 13;11(6):e0157402. doi: 10.1371/journal.pone.0157402 (PMC4905633; doi:10.1371/journal.pone.0157402)
Supplement: S3 Table — Final allelic profiles per approach along with their union and intersections, and statistics about the number of scored and missed alleles and profile completeness. (XLS) [file pone.0157402.s007.xls]

## Sheet: Sheet1
Supplementary Table 3. Individuals genotypes obtained with each strategy. For all sequenced individuals the genotype scored using each amplification strategy is shown along with their union and the alleles from such union missing for each strategy. The counts of scores/missing alleles in each set and the percentage of completeness of each strategy's genotype are also shown.
individual	Genotype Conventional	Genotype_Pooled-PCRs	Genotype_Pooled-primers	Genotype (union)	Alleles lost Conventional	Alleles lost Pooled-PCRs	Alleles lost Pooled-primers	Number of alleles in union	Number of alleles in Conventional	Number of alleles in Pooled-PCRs	Number of alleles in Pooled-primers	Number of alleles lost in Pooled-PCRs	Number of alleles lost in Pooled-primers	Number of alleles lost Conventional	Completeness Conventional (%)	Completeness Pooled-PCRs (%)	Completeness Pooled-primers (%)
lypa1	1_2_3_4_5_10_11_13	1_2_3_4_5_6_7_8_9_10_11_12	1_2_3_4_5_6_7_8_9_10_11_12_13	1_2_3_4_5_6_7_8_9_10_11_12_13	6_7_8_9_12	13		13	8	12	13	1	0	5	61	92	100
lypa2	1_2_3_4_5_8_9_10_11_13	1_2_3_4_5_6_7_8_9_10_11_12_13	1_2_3_4_5_6_7_8_9_10_11_12_13	1_2_3_4_5_6_7_8_9_10_11_12_13	6_7_12			13	10	13	13	0	0	3	76	100	100
lypa3	1_2_3_4_5_10_13	1_2_3_4_5_6_7_8_10_12_13	1_2_3_4_5_6_7_8_10_12_13	1_2_3_4_5_6_7_8_10_12_13	6_7_8_12			11	7	11	11	0	0	4	63	100	100
lypa4	1_2_3_4_5_10_13	1_2_3_4_5_6_7_8_10_12_13	1_2_3_4_5_6_7_8_10_12_13	1_2_3_4_5_6_7_8_10_12_13	6_7_8_12			11	7	11	11	0	0	4	63	100	100
lypa5	1_2_3_4_5_13	1_2_3_4_5_6_7_8_10_12_13	1_2_3_4_5_6_7_8_10_12_13	1_2_3_4_5_6_7_8_10_12_13	6_7_8_10_12			11	6	11	11	0	0	5	54	100	100
lypa6	1_2_3_4_5_8_10_12_13	1_2_3_4_5_6_7_8_10_12_13	1_2_3_4_5_6_7_8_10_12_13	1_2_3_4_5_6_7_8_10_12_13	6_7			11	9	11	11	0	0	2	81	100	100
lypa7	1_2_3_4_5_7_8_9_10_12_13	1_2_3_4_5_6_7_8_9_10_12_13	1_2_3_4_5_6_7_8_9_10_12_13	1_2_3_4_5_6_7_8_9_10_12_13	6			12	11	12	12	0	0	1	91	100	100
lypa8	1_2_3_7_8_11_13	1_2_3_4_5_6_7_8_9_11_12_13	1_2_3_4_5_6_7_8_9_11_12_13	1_2_3_4_5_6_7_8_9_11_12_13	4_5_6_9_12			12	7	12	12	0	0	5	58	100	100
lypa9	1_2_3_4_5_8_10_13	1_2_3_4_5_6_7_8_10_12_13	1_2_3_4_5_6_7_8_10_12_13	1_2_3_4_5_6_7_8_10_12_13	6_7_12			11	8	11	11	0	0	3	72	100	100
lypa10	1_2_3_4_5_13	1_2_3_4_5_6_7_8_10_12_13	1_2_3_4_5_6_7_8_10_12_13	1_2_3_4_5_6_7_8_10_12_13	6_7_8_10_12			11	6	11	11	0	0	5	54	100	100
lypa11	1_2_3_4_5_8_10_12_13	1_2_3_4_5_6_7_8_10_12_13	1_2_3_4_5_6_7_8_10_12_13	1_2_3_4_5_6_7_8_10_12_13	6_7			11	9	11	11	0	0	2	81	100	100
lypa12	1_2_3_4_5_10_13	1_2_3_4_5_6_7_8_10_12_13	1_2_3_4_5_6_7_8_10_12_13	1_2_3_4_5_6_7_8_10_12_13	6_7_8_12			11	7	11	11	0	0	4	63	100	100
lypa13	1_2_3_4_5_13	1_3_4_5_6_7_8_9_11_12_13	1_2_3_4_5_6_7_8_9_11_13	1_2_3_4_5_6_7_8_9_11_12_13	6_7_8_9_11_12	2	12	12	6	11	11	1	1	6	50	91	91
lypa14	1_2_3_4_5_8_9_10_11_12_13	1_2_3_4_5_6_7_8_9_10_11_12_13	1_2_3_4_5_6_7_8_9_10_11_12_13	1_2_3_4_5_6_7_8_9_10_11_12_13	6_7			13	11	13	13	0	0	2	84	100	100
lypa15	1_2_3_4_5_13	1_2_3_4_5_6_7_8_9_10_12_13	1_2_3_4_5_6_7_8_9_10_12_13	1_2_3_4_5_6_7_8_9_10_12_13	6_7_8_9_10_12			12	6	12	12	0	0	6	50	100	100
lypa16	1_2_3_4_5_11_13	1_3_4_5_8_9_10_11_12	1_2_3_4_5_6_7_8_9_10_11_12_13	1_2_3_4_5_6_7_8_9_10_11_12_13	6_7_8_9_10_12	2_6_7_13		13	7	9	13	4	0	6	53	69	100
lypa17	1_2_3_4_5_13	1_3_4_5_6_7_8_10_12	1_2_3_4_5_6_7_8_10_12_13	1_2_3_4_5_6_7_8_10_12_13	6_7_8_10_12	2_13		11	6	9	11	2	0	5	54	81	100
lypa18	1_2_3_4_5_7_8_9_10_11_12_13	1_2_3_4_5_6_7_8_9_10_11_12_13	1_2_3_4_5_6_7_8_9_10_11_12_13	1_2_3_4_5_6_7_8_9_10_11_12_13	6			13	12	13	13	0	0	1	92	100	100
							mean	11.7778	7.94444	11.3333	11.7222	0.444444	0.0555556	3.83333	66.6667	96.2778	99.5
							sd	0.878204	1.95455	1.13759	0.894792	1.04162	0.235702	1.68907	14.2085	8.46311	2.12132
